# Supplementary material for: Development of a Novel Tool for the Retrieval and Analysis of Hormone Receptor Expression Characteristics in Metastatic Breast Cancer via Data Mining on Pathology Reports
Source: Biomed Res Int. 2020 May 23;2020:2654815. doi: 10.1155/2020/2654815 (PMC7273481; doi:10.1155/2020/2654815)
Supplement: Supplementary Materials — Supplementary data 1: original research data of breast cancer cased analyzed by the script. [file 2654815.f1.xlsx]

## Sheet: rawdata
Serial number	ER expression	PR expression	Her-2 expression		Diagnosis	Description
1	ER:['positive', 98]	PR:['positive', 55]	Her-2:0	axillary lymph node	['Soft tissue, axillary, left, status post MRM and wide excision for left breast cancer, echo-guided core needle biopsy, invasive carcinoma (favoring breast origin). os included).\n']	[' The specimen submitted consists of four tissue fragments measuring up to 1.5x0.1x0.1 cm. in size fixed in formalin.\n', '\n', ' Grossly, they are tan and elastic.\n', '\n', ' All for section. Jar 0\n', '\n', ' Microscopically, it shows a picture of invasive carcinoma involving soft tissue. The tumor lesion measures 1.1 cm in diameter. The immuohistochemical study reveals the tumor cells are CK…
2	ER:['positive', 98]	PR:None	Her-2:2	axillary lymph node	['Lymph node, axillary, right, echo-guided core needle biopsy, carcinoma, metastatic (compatible with breast origin).\n']	[' The specimen submitted consists of five tissue fragments measuring up to 1.5X0.1X0.1 cm. in size fixed in formalin.\n', '\n', ' Grossly, they are tan and soft.\n', '\n', ' All for section. Jar 0\n', '\n', ' Microscopically, it shows a picture of metastatic carcinoma of lymph node. The tumor lesion measures 0.75 cm in diameter. The immuohistochemical study reveals the tumor cells are CK7(trace)…
3	ER:['negative', 0]	PR:None	Her-2:0	axillary lymph node	['Soft tissue, labeled as axillary lymph node, left, echo-guided core needle biopsy, invasive carcinoma, involvement (compatible with breast origin, see description).\n']	[' The specimen submitted consists of three tissue fragments measuring up to 1.4x0.1x0.1 cm. in size fixed in formalin.\n', '\n', ' Grossly, they are white and elastic.\n', '\n', ' All for section. Jar 0\n', '\n', ' Microscopically, it shows a picture of invasive carcinoma involving soft tissue. The tumor lesion measures 1.1 cm in diameter. No residual lymph node tissue is seen. The immuohistoche…
4	ER:['negative', 0]	PR:['negative', 0]	Her-2:3	axillary lymph node	['Soft tissue, axillary, left, excisional biopsy, accessory breast. \n']	[' The specimen submitted consists of five tissue fragments measuring up to 2.5x1.5x1.5cm. in size fixed in formalin.\n', '\n', ' Grossly, they are tan and elastic.\n', '\n', ' All for sections. Jar 0.\n', ' A1-8\n', '\n', ' Microscopically, the sections show benign but haphazardly distributed mammary glands revealing focal ductal ectasia in fibrotic connective tissue intermixed with adjacent adi…
5	ER:['positive', 98]	PR:None	Her-2:0	axillary lymph node	['Lymph node, axillary, right, echo-guided core needle biopsy, carcinoma, metastatic (compatible with breast origin).\n']	[' The specimen submitted consists of three tissue fragments measuring up to 0.6x0.1x0.1 cm. in size fixed in formalin.\n', '\n', ' Grossly, they are tan and elastic.\n', '\n', ' All for section. Jar 0\n', '\n', ' Microscopically, it shows a picture of metastatic carcinoma of lymph node. The tumor lesion measures 0.35 cm in diameter. The immuohistochemical study reveals the tumor cells are CK7(po…
6	ER:['positive', 98]	PR:None	Her-2:2	axillary lymph node	['Lymph node, axillary, right, echo-guided core needle biopsy, carcinoma, metastatic (compatible with breast origin).\n']	[' The specimen submitted consists of five tissue fragment measuring up to 0.5*0.1*0.1 cm. in size fixed in formalin.\n', '\n', ' Grossly, they are tan and elastic.\n', '\n', ' All for section. Jar 0\n', '\n', ' Microscopically, t shows a picture of metastatic carcinoma of lymph node. The tumor lesion measures 0.47 cm in diameter. The immuohistochemical study reveals the tumor cells are CK7(posit…
7	ER:['positive', 98]	PR:None	Her-2:None	axillary lymph node	['Soft tissue, axillary, right, excisional biopsy, consistent with accessory breast tissue\n']	[' The specimen submitted consists of a tissue fragment measuring 3.0X1.0X1.0 cm. in size fixed in formalin.\n', '\n', ' Grossly, it is tan and elastic.\n', '\n', ' Representative section is taken. Jar 1.\n', '\n', ' Microscopically, it shows presence of mammary ducts and lobules within adipose and fibrotic tissue, consistent with accessory breast tissue.\n']
8	ER:['positive', 98]	PR:None	Her-2:2	axillary lymph node	['Soft tissue, labeled as left axillary lymph node, echo-guided core needle biopsy, carcinoma, metastatic (favoring breast origin).\n']	[' The specimen submitted consists of four tissue fragments measuring up to 1.5x0.1x0.1cm. in size fixed in formalin.\n', '\n', ' Grossly, they are tan and elastic.\n', '\n', ' All for section. Jar 0\n', '\n', ' Microscopically, it shows a picture of invasive carcinoma involving soft tissue composed of tumor cells arranged in confluent tubuloglandular pattern with patchy tumor necrosis. No residu…
9	ER:['positive', 98]	PR:None	Her-2:2	axillary lymph node	['Soft tissue, labeled as axillary lymph node, axillary, left, echo-guided core needle biopsy, carcinoma, involved (compatible with breast origin).\n']	[' The specimen submitted consists of four tissue fragments measuring up to 1.6x0.1x0.1 cm. in size fixed in formalin.\n', '\n', ' Grossly, they are tan and elastic.\n', '\n', ' All for section. Jar 0\n', '\n', ' Microscopically, it shows a picture of invasive carcinoma involving the fibroadipose tissue. It composed of tumor cells with hyperchromatic and moderate pleomorphic nuclei. No well prese…
10	ER:['positive', 70]	PR:None	Her-2:1	axillary lymph node	['Lymph node, axillary, right, echo-guided core needle biopsy, carcinoma, metastatic (compatible with breast origin).\n']	[' The specimen submitted consists of four tissue fragments measuring up to 0.8X0.1X0.1 cm. in size fixed in formalin.\n', '\n', ' Grossly, they are tan and soft.\n', '\n', ' All for section. Jar 0\n', '\n', ' Microscopically, it shows a picture of metastatic carcinoma of lymph node. The tumor lesion measures 0.6 cm in diameter. The immuohistochemical study reveals the tumor cells are CK7(positiv…
11	ER:['negative', 0]	PR:['negative', 0]	Her-2:3	axillary lymph node	['Soft tissue, labeled as axillary lymph node, left, echo-guided core needle biopsy, carcinoma, metastatic (favoring breast origin).\n']	[' The specimen submitted consists of two tissue fragment measuring up to 1.0*0.1*0.1 cm. in size fixed in formalin.\n', '\n', ' Grossly, they are tan and elastic.\n', '\n', ' All for section. Jar 0\n', '\n', ' Microscopically, it shows a picture of invasive carcnoma involving the soft tissue composed of tumor cells with hyperchromatic and pleomorphic nuclei arranged in cord, nest, or trabecular …
12	ER:['negative', 0]	PR:None	Her-2:0	axillary lymph node	['Lymph node, axillary, left, echo-guided core needle biopsy, carcinoma, metastatic (compatible with breast origin).\n']	[' The specimen submitted consists of three tissue fragments measuring up to 0.6x0.1x0.1 cm. in size fixed in formalin.\n', '\n', ' Grossly, they are tan and elastic.\n', '\n', ' All for section. Jar 0\n', '\n', ' Microscopically, it shows a picture of metastatic carcinoma of lymph node. Focal tumor necrosis is seen. The tumor lesion measures 0.4 cm in diameter. The immuohistochemical study revea…
13	ER:['positive', 98]	PR:None	Her-2:2	axillary lymph node	['Lymph node, axillary, left, echo-guided core needle biopsy, carcinoma, metastatic (compatible with breast origin).\n']	[' The specimen submitted consists of three tissue fragments measuring up to 0.6X0.1X0.1 cm. in size fixed in formalin.\n', '\n', ' Grossly, they are tan and elastic.\n', '\n', ' All for section. Jar 0\n', '\n', ' Microscopically, it shows a picture of metastatic carcinoma of lymph node. The tumor lesion measures 0.4 cm in diameter. The immuohistochemical study reveals the tumor cells are CK7(neg…
14	ER:['positive', 98]	PR:None	Her-2:0	axillary lymph node	['Lymph node, axillary, right, echo-guided core needle biopsy, carcinoma, micrometastatic (compatible with breast origin).\n']	[' The specimen submitted consists of three tissue fragments measuring up to 0.5X0.1X0.1 cm. in size fixed in formalin.\n', '\n', ' Grossly, they are yellow and elastic.\n', '\n', ' All for section. Jar 0\n', '\n', ' Microscopically, it shows a picture of two small foci of metastatic carcinoma in the subcapsular region of lymph node. The tumor lesion measures less than 0.1 cm in diameter. The imm…
15	ER:['negative', 0]	PR:None	Her-2:3	axillary lymph node	['Lymph node, axillary, right, echo-guided core needle biopsy, carcinoma, metastatic (compatible with breast origin).\n']	[' The specimen submitted consists of 4 tissue fragment measuring up to 0.8*0.1*0.1 cm. in size fixed in formalin.\n', '\n', ' Grossly, they are yellow and elastic.\n', '\n', ' All for section. Jar 0\n', '\n', ' Microscopically, it shows a picture of metastatic carcinoma of lymph node. The tumor lesion measures 0.65 cm in diameter. Focal tumor necrosis with calcification is seen. The immuohistoch…
16	ER:['positive', 65]	PR:None	Her-2:2	axillary lymph node	['Lymph node, axillary, right, echo-guided core needle biopsy, carcinoma, metastatic (favoring breast origin).\n']	[' The specimen submitted consists of three tissue fragments measuring up to 2.4X0.2X0.2 cm. in size fixed in formalin.\n', '\n', ' Grossly, they are tan and elastic.\n', '\n', ' All for section. Jar 0\n', '\n', ' Microscopically, it shows a picture of metastatic carcinoma of lymph node composed of tumor cells with hyperchromatic and marked pleomorphic nuclei. The tumor lesion measures 1.2 cm in …
17	ER:['positive', 2]	PR:None	Her-2:3	axillary lymph node	['Lymph node, axillary, right, echo-guided core needle biopsy, carcinoma, metastatic (compatible with breast origin).\n']	[' The specimen submitted consists of 3 tissue fragment measuring up to 1.2*0.1*0.1 cm. in size fixed in formalin.\n', '\n', ' Grossly, they are white and elastic.\n', '\n', ' All for section. Jar 0\n', '\n', ' Microscopically, it shows a picture of metastatic carcinoma of lymph node. The tumor lesion measures 1.0 cm in diameter. The immuohistochemical study reveals the tumor cells are CK7(positi…
18	ER:['positive', 98]	PR:None	Her-2:2	axillary lymph node	['Lymph node, axillary, left, echo-guided core needle biopsy, carcinoma, metastatic (compatible with breast origin).\n']	[' The specimen submitted consists of three tissue fragments measuring up to 1.4x0.2x0.2 cm. in size fixed in formalin.\n', '\n', ' Grossly, they are tan and elastic.\n', '\n', ' All for section. Jar 0\n', '\n', ' Microscopically, it shows a picture of metastatic carcinoma of lymph node composed of tumor cells with hyperchromatic and moderate to marked pleomorphic nuclei. The tumor lesion measure…
19	ER:['negative', 0]	PR:None	Her-2:2	axillary lymph node	['Soft tissue, labeled as right axillary lymph node, echo-guided core needle biopsy, carcinoma, metastatic (favoring breast origin).\n']	[' The specimen submitted consists of four tissue fragments measuring up to 2.0x0.2x0.2 cm. in size fixed in formalin.\n', '\n', ' Grossly, they are tan and elastic.\n', '\n', ' All for section. Jar 0\n', '\n', ' Microscopically, it shows a picture of invasive carcinoma involving the fibroadipose tissue. It composed of tumor cells with hyperchromatic and moderate to marked pleomorphic nuclei. The…
20	ER:['positive', 98]	PR:None	Her-2:0	axillary lymph node	['Lymph node, axillary, left, echo-guided core needle biopsy, carcinoma, metastatic (compatible with breast origin).\n']	[' The specimen submitted consists of two tissue fragments measuring up to 0.7x0.2x0.2 cm. in size fixed in formalin.\n', '\n', ' Grossly, they are tan and elastic.\n', '\n', ' All for section. Jar 0\n', '\n', ' Microscopically, it shows a picture of metastatic carcinoma of lymph node composed of tumor cells with hyperchromatic and mild to moderate pleomorphic nuclei. The tumor lesion measures 1.…
21	ER:['negative', 0]	PR:None	Her-2:0	axillary lymph node	['Soft tissue, axillary, right, echo-guided core needle biopsy, carcinoma, metastatic (compatible with breast origin).\n']	[' The specimen submitted consists of three tissue fragments measuring up to 1.8X0.2X0.2 cm. in size fixed in formalin.\n', '\n', ' Grossly, they are tan and elastic.\n', '\n', ' All for section. Jar 0\n', '\n', ' Microscopically, it shows a picture of invasive carcinoma involving fibroadipose tissue composed of tumor cells with hyperchromatic and marked pleomorphic nuclei. The tumor lesion measu…
22	ER:['positive', 98]	PR:None	Her-2:3	axillary lymph node	['Lymph node, axillary, right, echo-guided core needle biopsy, carcinoma, metastatic (compatible with breast origin).\n']	[' The specimen submitted consists of four tissue fragments measuring up to 1.8x0.2x0.2 cm. in size fixed in formalin.\n', '\n', ' Grossly, they are tan and elastic.\n', '\n', ' All for section. Jar 0\n', '\n', ' Microscopically, it shows a picture of metastatic carcinoma of lymph node composed of tumor cells with hyperchromatic and moderate pleomorphic nuclei. The tumor lesion measures 0.35 cm i…
23	ER:['negative', 0]	PR:None	Her-2:None	axillary lymph node	['Soft tissue, axillary, right, excisional biopsy, consistent with accessory breast tissue.\n']	[' The specimen submitted consists of a tissue fragment measuring 1.5x1.0x0.8 cm in size fixed in formalin.\n', '\n', ' Grossly, it is tan and elastic.\n', '\n', ' All for section. Jar 0\n', '\n', ' Microscopically, it shows presence of mammary ducts and lobules within adipose and fibrotic tissue, consistent with accessory breast tissue.\n']
24	ER:['positive', 80]	PR:None	Her-2:3	axillary lymph node	['Lymph node, axillary, right, echo-guided core needle biopsy, carcinoma, metastatic (compatible with breast origin).\n']	[' The specimen submitted consists of three tissue fragments measuring up to 1.0x0.2x0.2 cm. in size fixed in formalin.\n', '\n', ' Grossly, they are tan and elastic.\n', '\n', ' All for section. Jar 0\n', '\n', ' Microscopically, it shows a picture of metastatic carcinoma of lymph node composed of tumor cells with hyperchromatic and moderate pleomorphic nuclei. The tumor lesion measures 0.65 cm …
25	ER:['positive', 45]	PR:['negative', 0]	Her-2:1	axillary lymph node	['Lymph node, axillary, right, echo-guided core needle biopsy, carcinoma, metastatic (compatible with breast origin).\n']	[' The specimen submitted consists of four tissue fragments measuring up to 1.3x0.1x0.1 cm. in size fixed in formalin.\n', '\n', ' Grossly, they are tan and elastic.\n', '\n', ' All for section. Jar 0\n', '\n', ' Microscopically, it shows a picture of metastatic carcinoma of lymph node composed of tumor cells with hyperchromatic and moderate pleomorphic nuclei. The tumor lesion measures 0.9 cm in…
26	ER:['positive', 98]	PR:None	Her-2:2	axillary lymph node	['Lymph node, axillary, left, echo-guided core needle biopsy, carcinoma, metastatic (compatible with breast origin).\n']	[' The specimen submitted consists of four tissue fragments measuring up to 0.8x0.1x0.1 cm. in size fixed in formalin.\n', '\n', ' Grossly, they are tan and elastic.\n', '\n', ' All for section. Jar 0\n', '\n', ' Microscopically, it shows a picture of metastatic carcinoma of lymph node composed of tumor cells with hyperchromatic and moderate pleomorphic nuclei. The tumor lesion measures 0.8 cm in…
27	ER:None	PR:None	Her-2:None	axillary lymph node	['Skin, axillary region, left, excisional biopsy, mammary-like duct ectasia in accessory breast tissue.\n']	[' The specimen submitted consists of a tissue fragment measuring 1.7X0.6X0.5 cm. in size fixed in formalin.\n', '\n', ' Grossly, it is tan and elastic.\n', '\n', ' All for section. Jar 0\n', '\n', ' Microscopically, it shows a picture of evident mammary-like duct ectasia in accessory breast tissue involving the subcutis with adjacent mild mixed inflammatory infiltrates and no definite atypical d…
28	ER:['positive', 98]	PR:['positive', 90]	Her-2:2	axillary lymph node	['1. Lymph node, axillary, right, echo-guided core needle biopsy, carcinoma, metastatic (compatible with breast origin)\n', '2. Immuohistochemical study: CK7(positive), GATA3(positive), ER(positive, 4/4, strong nuclear staining in >98% tumor cells), PR(positive, 4/4, moderate to strong nuclear staining in 90% tumor cells), Her2/neu(equivocal, score 2+), synaptophysin(negative), Ki67 proliferation…	[' The specimen submitted consists of two tissue fragments measuring up to 1.3x0.1x0.1 cm. in size fixed in formalin.\n', '\n', ' Grossly, they are tan and elastic.\n', '\n', ' All for section. Jar 0\n', '\n', ' Microscopically, it shows a picture of metastatic carcinoma of lymph node composed of tumor cells with hyperchromatic and moderate pleomorphic nuclei. The tumor lesion measures 0.95 cm in…
29	ER:['negative', 0]	PR:None	Her-2:3	axillary lymph node	['Soft tissue, axillary, right, echo-guided core needle biopsy, carcinoma, involved (compatible with breast origin).\n']	[' The specimen submitted consists of three tissue fragments measuring up to 1.5x0.1x0.1 cm. in size fixed in formalin.\n', '\n', ' Grossly, they are tan and elastic.\n', '\n', ' All for section. Jar 0\n', '\n', ' Microscopically, it shows invasive carcinoma involving soft tissue. It composed of tumor cells with hyperchromatic and moderate pleomorphic nuclei. The tumor lesion measures 1.1 cm in d…
30	ER:['positive', 40]	PR:None	Her-2:3	axillary lymph node	['Soft tissue, labeled as axillary lymph node, left, echo-guided core needle biopsy, carcinoma, involved (compatible with breast origin). \n']	[' The specimen submitted consists of three tissue fragments measuring up to 1.6x0.1x0.1 cm. in size fixed in formalin.\n', '\n', ' Grossly, they are tan and elastic.\n', '\n', ' All for section. Jar 0\n', '\n', ' Microscopically, it shows a picture of invasive carcinoma involving the soft tissue. It composed of tumor cells with hyperchromatic and marked pleomorphic nuclei. The tumor lesion measu…
31	ER:['positive', 5]	PR:None	Her-2:3	axillary lymph node	['Soft tissue, labeled as axillary lymph node, left, echo-guided core needle biopsy, carcinoma, involved (compatible with breast origin).\n']	[' The specimen submitted consists of five tissue fragments measuring up to 1.9x0.1x0.1 cm. in size fixed in formalin.\n', '\n', ' Grossly, they are tan and elastic.\n', '\n', ' All for section. Jar 0\n', '\n', ' Microscopically, it shows a picture of invasive carcinoma involving soft tissue. It composed of tumor cells with hyperchromatic and marked pleomorphic nuclei. The tumor lesion measures 1…
32	ER:['positive', 5]	PR:None	Her-2:3	axillary lymph node	['Skin and soft tissue, labeled as axillary lymph node, right, echo-guided core needle biopsy, carcinoma, involved (compatible with breast origin, see description). \n']	[' The specimen submitted consists of six tissue fragments measuring up to 0.8x0.1x0.1 cm. in size fixed in formalin.\n', '\n', ' Grossly, they are tan and elastic.\n', '\n', ' All for section. Jar 0\n', '\n', ' Microscopically, it shows a picture of invasive carcinoma involving the deep dermis of skin and underlying soft tissue. It composed of tumor cells with hyperchromatic and moderate pleomor…
33	ER:['positive', 5]	PR:None	Her-2:3	axillary lymph node	['1. Soft tissue, axillary, right, excisional biopsy, consistent with accessory breast tissue.\n', '2. Soft tissue, axillary, left, excisional biopsy, consistent with accessory breast tissue.\n']	[' The specimen is submitted from 鈭散憭批飛?惇?恍 in two separated bottles labeled as A, and B respectively fixed in formalin.\n', '\n', ' The specimen labeled as A consists of a tissue fragment measuring 3.5x2.5x1.2 cm in size. Grossly, it is tan and elastic.\n', ' The specimen labeled as B consists of a tissue fragment measuring 4.5x3.2x1.8 cm in size. Grossly, it is tan and elastic.\n', '\n', ' A…
34	ER:['positive', None]	PR:['positive', None]	Her-2:1	axillary lymph node	['1. Soft tissue, axillary, right, excisional biopsy, consistent with accessory breast tissue.\n', '2. Soft tissue, axillary, left, excisional biopsy, consistent with accessory breast tissue.\n']	[' The specimen is submitted from 鈭散憭批飛?惇?恍 in two separated bottles labeled as A, and B respectively fixed in formalin.\n', '\n', ' The specimen labeled as A consists of a tissue fragment measuring 3.5x2.5x1.2 cm in size. Grossly, it is tan and elastic.\n', ' The specimen labeled as B consists of a tissue fragment measuring 4.5x3.2x1.8 cm in size. Grossly, it is tan and elastic.\n', '\n', ' A…
35	ER:['positive', 98]	PR:None	Her-2:1	axillary lymph node	['Soft tissue, labeled as axillary lymph node, left, echo-guided core needle biopsy, carcinoma, metastatic (compatible with breast origin). \n']	[' The specimen submitted consists of three tissue fragments measuring up to 2.0x0.1x0.1 cm. in size fixed in formalin.\n', '\n', ' Grossly, they are tan and elastic.\n', '\n', ' All for section. Jar 0\n', '\n', ' Microscopically, it shows invasive carcinoma involving soft tissue. The tumor lesion measures 1.5 cm in diameter. The immunohistochemical study reveals the tumor cells are CK7(positive)…
36	ER:['negative', 0]	PR:None	Her-2:2	axillary lymph node	['Lymph node, axillary, right, echo-guided core needle biopsy, carcinoma, metastatic (favoring breast origin).\n']	[' The specimen submitted consists of three tissue fragments measuring up to 0.5x0.1x0.1 cm. in size fixed in formalin.\n', '\n', ' Grossly, they are tan and elastic.\n', '\n', ' All for section. Jar 0\n', '\n', ' Microscopically, it shows metastatic carcinoma of lymph node. It cmposed of tumor cells with hyperchromatic and moderate pleomorphic nuclei and distinct nucleoli. The tumor lesion measu…
37	ER:['positive', 97]	PR:['positive', 15]	Her-2:2	axillary lymph node	['1. Lymph node, axillary, left, echo-guided core needle biopsy, carcinoma, metastatic (compatible with breast origin).\n', '2. Immunohistochemical study: CK7(positive), GATA3(positive), GCDFP-15(negative), synaptophysin(trace), ER(positive, 4/4, moderate to strong nuclear staining in 97% tumor cells), PR(positive, 1/4, moderate to strong nuclear staining in 15% tumor cells), Her2/neu(equivocal, …	[' The specimen submitted consists of four tissue fragments measuring up to 1.5x0.1x0.1 cm. in size fixed in formalin.\n', '\n', ' Grossly, they are tan and elastic.\n', '\n', ' All for section. Jar 0\n', '\n', ' Microscopically, it shows a picture of metastatic carcinoma of lymph node. It composed of tumor cells with hyperchromatic and moderate to marked pleomorphic nuclei arranged in trabecular…
38	ER:['positive', 95]	PR:None	Her-2:3	axillary lymph node	['Lymph node, axillary, right, echo-guided core needle biopsy, carcinoma, metastatic (compatible with breast origin). \n', ' \n']	[' The specimen submitted consists of three tissue fragments measuring up to 1.0x0.1x0.1 cm. in size fixed in formalin.\n', '\n', ' Grossly, they are tan and elastic.\n', '\n', ' All for section. Jar 0\n', '\n', ' Microscopically, it shows a picture of metastatic carcinoma of lymph node. It composed of tumor cells with hyperchromatic and mild to moderate pleomorphic nuclei arranged in trabecular …
39	ER:['positive', 15]	PR:['negative', 0]	Her-2:3	axillary lymph node	['1. Lymph node, axillary, right, echo-guided core needle biopsy, carcinoma, metastatic (favoring breast origin).\n', '2. Immunohistochemical study: CK7(positive), GATA3(positive), TTF-1(negative), ER(positive, 1/4, weak to moderate nuclear staining in 15% tumor cells), PR(negative), Her2/neu(positive, score 3+, 99% tumor cells).\n']	[' The specimen submitted consists of three tissue fragments measuring up to 1.5x0.1x0.1 cm. in size fixed in formalin.\n', '\n', ' Grossly, they are tan and elastic.\n', '\n', ' All for section. Jar 0\n', '\n', ' Microscopically, it shows a picture of invasive carcinoma involving the soft tissue. It composed of tumor cells with hyperchromatic and moderate pleomorphic nculei arranged in trabecula…
40	ER:['positive', 2]	PR:None	Her-2:2	axillary lymph node	['Lymph node, axillary, left, echo-guided core needel biopsy, carcinoma, metastatic (compatible with breast origin).\n']	[' The specimen submitted consists of three tissue fragments measuring up to 0.5x0.1x0.1 cm. in size fixed in formalin.\n', '\n', ' Grossly, they are tan and elastic.\n', '\n', ' All for section. Jar 0\n', '\n', ' Microscopically, it shows a picture of metastatic carcinoma of lymph node. It composed of tumor cells with hyperchromatic and marked pleomorphic nuclei and frequent mitotic activity arr…
41	ER:['positive', 65]	PR:['positive', 10]	Her-2:3	axillary lymph node	['Lymph node, axillary, right, echo-guided core needel biopsy, carcinoma, metastatic (compatible with breast origin).\n']	[' The specimen submitted consists of three tissue fragments measuring up to 1.0x0.1x0.1 cm. in size fixed in formalin.\n', '\n', ' Grossly, they are tan and elastic.\n', '\n', ' All for section. Jar 0\n', '\n', ' Microscopically, it shows a picture of metastatic carcinoma of lymph node compsoed of tumor cells with hyperchromatic and moderate pleomorphic nuclei arranged in trabecular or nest patt…
42	ER:['negative', 0]	PR:None	Her-2:3	axillary lymph node	['Soft tissue, axillary, left, echo-guided core needel biopsy, carcinoma, metastatic (compatible with breast origin).\n']	[' The specimen submitted consists of three tissue fragments measuring up to 1.8x0.1x0.1 cm. in size fixed in formalin.\n', '\n', ' Grossly, they are tan and elastic.\n', '\n', ' All for section. Jar 0\n', '\n', ' Microscopically, it shows a picture of invasive carcinoma involving soft tissue. The tumor lesion measures 0.9 cm in diameter. Focal lymphovascular permeation is seen. The immuohistoche…
43	ER:['negative', 0]	PR:None	Her-2:0	axillary lymph node	['Lymph node, axillary, left, echo-guided core needel biopsy, carcinoma, metastatic (compatible with breast origin).\n']	[' The specimen submitted consists of three tissue fragments measuring up to 0.5x0.1x0.1cm. in size fixed in formalin.\n', '\n', ' Grossly, they are tan and elastic.\n', '\n', ' All for section. Jar 0\n', '\n', ' Microscopically, it shows a picture of metastatic carcinoma of lymph node. The tumor lesion measures 0.25 cm in diameter. The immuohistochemical study reveals the tumor cells are CK7(pos…
44	ER:['negative', 0]	PR:None	Her-2:3	axillary lymph node	['Lymph node, axillary, left, echo-guided core needel biopsy, carcinoma, metastatic (compatible with breast origin).\n']	[' The specimen submitted consists of three tissue fragments measuring up to 1.0x0.1x0.1 cm. in size fixed in formalin.\n', '\n', ' Grossly, they are tan and elastic.\n', '\n', ' All for section. Jar 0\n', '\n', ' Microscopically, it shows a picture of metastatic carcinoma of lymph node. It composed of tumor cells with hypercromatic and moderate pleomorphic nuclei arranged in nest pattern with fo…
45	ER:['positive', 90]	PR:['negative', 0]	Her-2:3	axillary lymph node	['1. Lymph node, axillary, right, echo-guided core needel biopsy, carcinoma, metastatic (favoring breast origin).\n', '2. Immuohistochemical study: E-cadherin(negative), CK5/14(negative), P63(negative), S-100(negative), ER(positive, moderate nuclear staining in 90% tumor cells), PR(negative), Her2/neu(positive, score 3+, 98% tumor cells), EGFR(negative), Ki67 proliferation index(28%), TTF-1(negat…	[' The specimen submitted consists of three tissue fragments measuring up to 2.5X0.1X0.1 cm. in size fixed in formalin.\n', '\n', ' Grossly, they are tan and elastic.\n', '\n', ' All for section. Jar 0\n', '\n', ' Microscopically, it shows a picture of metastatic carcinoma of lymph node. It composed of tumor cells with hyperchromatic and moderate pleomorphic nuclei and abundant eosinophilic cytop…
46	ER:['negative', 0]	PR:['negative', 0]	Her-2:1	axillary lymph node	['Lymph node, axillary, left, echo-guided core needle biopsy, carcinoma, metastatic (favoring breast origin).\n']	[' The specimen submitted consists of three tissue fragments measuring up to 1.7x0.1x0.1 cm. in size fixed in formalin.\n', '\n', ' Grossly, they are tan and elastic.\n', '\n', ' All for section. Jar 0\n', '\n', ' Microscopically, it shows a picture of metastatic carcinoma of lymph node. It composed of tumor cells with hyperchromatic and moderate pleomorphic nculei arranged in trabecular, cord or…
47	ER:['negative', 0]	PR:None	Her-2:3	axillary lymph node	['Lymph node, axillary, left, echo-guided core needel biopsy, carcinoma, metastatic (compatible with breast origin).\n']	[' The specimen submitted consists of four tissue fragments measuring up to 1.0x0.1x0.1 cm. in size fixed in formalin.\n', '\n', ' Grossly, they are tan and elastic.\n', '\n', ' All for section. Jar 0\n', '\n', ' Microscopically, it shows a picture of micrometastatic carcinoma of lymph node. The tumor lesion measures 0.6 mm in diameter. The immuohistochemical study reveals the tumor cells are CK7…
48	ER:['positive', 30]	PR:None	Her-2:1	axillary lymph node	['Soft tissue, labeled as left axillary lymph node, echo-guided core needle biopsy, carcinoma, metastatic (favoring breast origin). \n']	[' The specimen submitted consists of six tissue fragments measuring up to 2.0X0.1X0.1 cm. in size fixed in formalin.\n', '\n', ' Grossly, they are tan and elastic.\n', '\n', ' All for section. Jar 0\n', ' A1-2\n', '\n', ' Microscopically, it shows a picture of invasive carcinoma involving the axillary soft tissue. It composed of tumor cells with hyperchromatic and moderate to marked pleomorphic …
49	ER:None	PR:['negative', 0]	Her-2:None	axillary lymph node	['Soft tissue, axillary, right, echo-guided biopsy, accessory breast. \n']	[' The specimen submitted consists of three tissue fragments measuring up to 1.5x0.1x0.1 cm. in size fixed in formalin.\n', '\n', ' Grossly, they are tan and elastic.\n', '\n', ' All for section. Jar 0\n', '\n', ' Microscopically, it shows tubuloglandular mammary ducts composed of luminal columnar cells and basal myoepithelial cells in the fibrotic or fibromyxoid stroma. The immunohistochemical s…
50	ER:['positive', 99]	PR:None	Her-2:2	axillary lymph node	['Lymph node, axillary, right, echo-guided core needel biopsy, carcinoma with neuroendocrine differentiation, metastatic (favoring breast origin).\n']	[' The specimen submitted consists of three tissue fragments measuring up to 1.0x0.1x0.1 cm. in size fixed in formalin.\n', '\n', ' Grossly, they are tan and elastic.\n', '\n', ' All for section. Jar 0\n', '\n', ' Microscopically, it shows a picture of metastatic carcinoma of lymph node. The tumor lesion measures 0.6 cm in diameter. The immuohistochemical study reveals the tumor cells are CK7(pos…
51	ER:['positive', 95]	PR:None	Her-2:3	axillary lymph node	['Lymph node, axillary, left, echo-guided core needle biopsy, carcinoma, metastatic (compatible with breast origin). \n']	[' The specimen submitted consists of three tissue fragments measuring up to 1.5x0.1x0.1 cm. in size fixed in formalin.\n', '\n', ' Grossly, they are tan and elastic.\n', '\n', ' All for section. Jar 0\n', '\n', ' Microscopically, it shows a picture of metastatic carcinoma of lymph node. It composed of tumor cells with hyperchromatic and moderate pleomorphic nuclei arranged in trabecular or nest …
52	ER:['positive', 30]	PR:None	Her-2:3	axillary lymph node	['1. Lymph node, axillary, right, echo-guided core needle biopsy, carcinoma, metastatic (compatible with breast origin). \n', '2. Immunohistochemical study: CK7(positive), GATA3(positive), ER(positive, 2/4, moderate to strong nuclear staining in 30% tumor cells), Her2/neu(positive, score 3+, 25% tumor cells), and AR(negative). \n']	[' The specimen submitted consists of three tissue fragments measuring up to 1.3x0.1x0.1 cm. in size fixed in formalin.\n', '\n', ' Grossly, they are tan and elastic.\n', '\n', ' All for section. Jar 0\n', '\n', ' Microscopically, it shows a picture of metastatic carcinoma of lymph node. It composed of tumor cells with hyperchromatic and moderate to marked pleomorphic nuclei. The tumor lesion mea…
53	ER:['positive', 99]	PR:None	Her-2:2	axillary lymph node	['Lymph node, axillary, left, echo-guided core needle biopsy, carcinoma, metastatic (compatible with breast origin). \n', ' \n']	[' The specimen submitted consists of three tissue fragments measuring up to 1.0x0.1x0.1 cm. in size fixed in formalin.\n', '\n', ' Grossly, they are tan and elastic.\n', '\n', ' All for section. Jar 0\n', '\n', ' Microscopically, it shows a picture of metastatic carcinoma of lymph node. It composed of tumor cells with hyperchromatic and mild to moderate pleomorphic nuclei arranged in trabecular …
54	ER:['positive', 99]	PR:['positive', 99]	Her-2:2	axillary lymph node	['1. Soft tissue, axillary, right, echo-guided core needel biopsy, invasive carcinoma, involved (compatible with breast origin).\n', '2. Immuohistochemical study: P63(negative), CK7(positive), GATA3(positive), ER(positive, 4/4, strong nuclear staining in 99% tumor cells), PR(positive, 4/4, strong nuclear staining in 99% tumor cells), Her2/neu(equivocal, score 2+, 60% tumor cells), and Ki67 prolif…	[' The specimen submitted consists of three tissue fragments measuring up to 1.5X0.1X0.1 cm. in size fixed in formalin.\n', '\n', ' Grossly, they are tan and elastic.\n', '\n', ' All for section. Jar 0\n', '\n', ' Microscopically, it shows a picture of invasive carcinoma involving the fibroadipose tissues. No well preserved lymph node tissue is seen. It composed of tumor cells with hyperchromatic…
55	ER:['negative', 0]	PR:None	Her-2:0	axillary lymph node	['Lymph node, axillary, left, echo-guided core needel biopsy, carcinoma, metastatic (compatible with breast origin).\n']	[' The specimen submitted consists of three tissue fragments measuring up to 1.3x0.1x0.1 cm. in size fixed in formalin.\n', '\n', ' Grossly, they are tan and elastic.\n', '\n', ' All for section. Jar 0\n', '\n', ' Microscopically, it shows a picture of metastati carcinoma of lymph node. The tumor lesion measures cm in diameter. The immuohistochemical study reveals the tumor cells are CK7(positive…
56	ER:['positive', 99]	PR:None	Her-2:2	axillary lymph node	['Lymph node, axillary, right, echo-guided core needel biopsy, carcinoma, metastatic (compatible with breast origin).\n']	[' The specimen submitted consists of four tissue fragments measuring up to 1.5x0.1x0.1 cm. in size fixed in formalin.\n', '\n', ' Grossly, they are tan and elastic.\n', '\n', ' All for section. Jar 0\n', '\n', ' Microscopically, it shows a picture of invasive carcinoma involving the axillary soft tissue. No residual lymph node is seen. It composed of tumor cells with hyperchromatic and moderate …
57	ER:['positive', 99]	PR:None	Her-2:2	axillary lymph node	['Lymph node, axillary, left, echo-guided core needel biopsy, carcinoma, metastatic (compatible with breast origin).\n']	[' The specimen submitted consists of three tissue fragments measuring up to 0.7x0.1x0.1 cm. in size fixed in formalin.\n', '\n', ' Grossly, they are tan and elastic.\n', '\n', ' All for section. Jar 0\n', '\n', ' Microscopically, it shows a picture of metastati carcinoma of lymph node. The tumor lesion measures 0.4 cm in diameter. The immuohistochemical study reveals the tumor cells are CK7(posi…
58	ER:['positive', 95]	PR:None	Her-2:2	axillary lymph node	['Soft tissue, labeled as axillary lymph node, right, echo-guided core needel biopsy, carcinoma, metastatic (compatible with breast origin).\n']	[' The specimen submitted consists of three tissue fragments measuring up to 1.5x0.1x0.1 cm. in size fixed in formalin.\n', '\n', ' Grossly, they are tan and elastic.\n', '\n', ' All for section. Jar 0\n', '\n', ' Microscopically, it shows invasive carcinoma involving soft tissue. No residual lymph node tissue is seen. The tumor lesion measures 0.8 cm in diameter. The immuohistochemical study rev…
59	ER:['positive', None]	PR:None	Her-2:1	axillary lymph node	['Soft tissue, labeled as right axillary lymph node, echo-guided core needel biopsy, carcinoma, metastatic with extensively tumor necrosis (compatible with breast origin).\n']	[' The specimen submitted consists of three tissue fragments measuring up to 1.2X0.1X0.1 cm. in size fixed in formalin.\n', '\n', ' Grossly, they are tan and elastic.\n', '\n', ' All for section. Jar 0\n', '\n', ' Microscopically, it shows a picture of extensively tissue necrosis, favoring tumor necrosis, surronded by fibrotic tissue. A small clusters of viable invasive carcinoma in the fibrotic …
60	ER:['positive', 70]	PR:None	Her-2:1	axillary lymph node	['Lymph node, axillary, right, echo-guided core needel biopsy, carcinoma, metastatic (compatible with breast origin).\n']	[' The specimen submitted consists of three tissue fragments measuring up to 2.0X0.1X0.1 cm. in size fixed in formalin.\n', '\n', ' Grossly, they are tan and elastic.\n', '\n', ' All for section. Jar 0\n', '\n', ' Microscopically, it shows a picture of metastatic carcinoma of lymph node. The tumor lesion measures 1.5 cm in diameter. The immuohistochemical study reveals the tumor cells are CK7(pos…
61	ER:['negative', 0]	PR:None	Her-2:2	axillary lymph node	['Lymph node, axillary, right, echo-guided core needel biopsy, carcinoma, metastatic (compatible with breast origin).\n']	[' The specimen submitted consists of three tissue fragments measuring up to 1.6X0.1X0.1 cm. in size fixed in formalin.\n', '\n', ' Grossly, they are tan and elastic.\n', '\n', ' All for section. Jar 0\n', '\n', ' Microscopically, it shows a picture of metastati carcinoma of lymph node. It composed of tumor cells with moderate to marked pleomorphic nuclei and brist mitotic activity (>20/10 HPF) a…
62	ER:['negative', 0]	PR:None	Her-2:0	axillary lymph node	['Lymph node, axillary, left, echo-guided core needel biopsy, carcinoma, metastatic (favoring breast origin).\n']	[' The specimen submitted consists of five tissue fragments measuring up to 0.6X0.1X0.1 cm. in size fixed in formalin.\n', '\n', ' Grossly, they are tan and elastic.\n', '\n', ' All for section. Jar 0\n', '\n', ' Microscopically, it shows a picture of metastatic carcinoma of lymph node composed of tumor cells arranged in trabecular pattern. The tumor lesion measures 0.5 cm in diameter. The immuoh…
63	ER:['positive', 99]	PR:None	Her-2:2	axillary lymph node	['Lymph node, axillary, left, echo-guided core needel biopsy, carcinoma, metastatic (compatible with breast origin). \n']	[' The specimen submitted consists of four tissue fragments measuring up to 1.6x0.1x0.1 cm. in size fixed in formalin.\n', '\n', ' Grossly, they are tan and elastic.\n', '\n', ' All for section. Jar 0\n', '\n', ' Microscopically, it shows a picture of metastatic carcinoma of lymph node. The tumor lesion measures 1.0 cm in diameter. The immuohistochemical study reveals the tumor cells are CK7(posi…
64	ER:['positive', 99]	PR:['positive', 90]	Her-2:3	axillary lymph node	['1. Lymph node, axillary, left, status post MRM and C/T for left breast cancer, echo-guided core needel biopsy, carcinoma, metastatic (favoring breast origin).\n', '2. Immuohistochemical study: CK7(negative), GATA3(positive), TTF-1(negative), ER(positive, 4/4, strong nuclear staining in 99% tumor cells), PR(positive, 4/4, strong nuclear staining in 90% tumor cells), and Her2/neu(positive, score …	[' The specimen submitted consists of three tissue fragments measuring up to 1.7X0.1X0.1 cm. in size fixed in formalin.\n', '\n', ' Grossly, they are tan and elastic.\n', '\n', ' All for section. Jar 0\n', '\n', ' Microscopically, it shows a picture of metastatic carcinoma of lymph node. It composed of tumor cells with hyperchromatic and moderate pleomorphic nuclei. The tumor lesion measures 0.8 …
65	ER:['positive', 98]	PR:['positive', 95]	Her-2:2	axillary lymph node	['Lymph node, axillary, left, echo-guided core needel biopsy, carcinoma, metastatic (favoring breast origin).\n']	[' The specimen submitted consists of four tissue fragments measuring up to 1.4X0.1X0.1 cm. in size fixed in formalin.\n', '\n', ' Grossly, they are tan and elastic.\n', '\n', ' All for section. Jar 0\n', '\n', ' Microscopically, it shows a picture of metastatic carcinoma of lymph node composed of tumor cells with hyperchromatic and moderate pleomorphic nuclei arranged in trabecular pattern. The …
66	ER:['negative', 0]	PR:None	Her-2:3	axillary lymph node	['Lymph node, axillary, left, echo-guided core needel biopsy, carcinoma, metastatic (favoring breast origin).\n']	[' The specimen submitted consists of three tissue fragments measuring up to 1.1x0.1x0.1 cm. in size fixed in formalin.\n', '\n', ' Grossly, they are tan and elastic.\n', '\n', ' All for section. Jar 0\n', '\n', ' Microscopically, it shows a picture of metastatic carcinoma of lymph node. It composed of tumor cells with hyperchromatic and moderate to marked pleomorphic nuclei, brist mitotic activi…
67	ER:['positive', 70]	PR:None	Her-2:2	axillary lymph node	['Lymph node, axillary, left, echo-guided core needel biopsy, carcinoma, metastatic (compatible with breast origin).\n']	[' The specimen submitted consists of three tissue fragments measuring up to 1.0x0.1x0.1 cm. in size fixed in formalin.\n', '\n', ' Grossly, they are tan and elastic.\n', '\n', ' All for section. Jar 0\n', '\n', ' Microscopically, it shows a picture of metastatic carcinoma of lymph node composed of tumor cells with hyperchromatic and moderate pleomorphic nuclei arranged in trabecular, nest, or mi…
68	ER:['positive', 99]	PR:None	Her-2:3	axillary lymph node	['Soft tissue, axillary, right, echo-guided core needel biopsy, carcinoma, involved (compatible with breast origin, see description).\n']	[' The specimen submitted consists of three tissue fragments measuring up to 0.9x0.1x0.1 cm. in size fixed in formalin.\n', '\n', ' Grossly, they are tan and elastic.\n', '\n', ' All for section. Jar 0\n', '\n', ' Microscopically, it shows a picture of invasive carcinoma involving soft tissue. Perineural invasion is seen. The tumor lesion measures 0.4 cm in diameter. The immuohistochemical study …
69	ER:['positive', 99]	PR:['positive', 5]	Her-2:3	axillary lymph node	['1. Lymph node, axillary, left, echo-guided core needel biopsy, carcinoma, metastatic (compatible with breast origin).\n', '2. Immuohistochemical study: CK7(positive, patchy), GATA3(positive, diffuse), E-cadherin(positive), ER(positive, 4/4, strong nuclear staining in 99% tumor cells), PR(positive, 1/4, moderate to strong nuclear staining in 5% tumor cells), and Her2/neu(positive, score 3+, 95% …	[' The specimen submitted consists of three tissue fragments measuring up to 1.3x0.1x0.1 cm. in size fixed in formalin.\n', '\n', ' Grossly, they are tan and elastic.\n', '\n', ' All for section. Jar 0\n', '\n', ' Microscopically, it shows a picture of metastatic carcinoma of lymph node composed of tumor cells arranged in nest pattern with focal tumor necrosis. The tumor lesion measures 0.5 cm in…
70	ER:['positive', -1]	PR:None	Her-2:2	axillary lymph node	['Lymph node, axillary, right, echo-guided core needel biopsy, carcinoma, metastatic (compatible with breast origin).\n']	[' The specimen submitted consists of three tissue fragments measuring up to 1.6X0.1X0.1 cm. in size fixed in formalin.\n', '\n', ' Grossly, they are tan and elastic.\n', '\n', ' All for section. Jar 0\n', '\n', ' Microscopically, it shows a picture of metastatic carcinoma of lymph node. The tumor lesion measures 1.2 cm in diameter. The immuohistochemical study reveals the tumor cells are GATA3(p…
71	ER:['positive', 98]	PR:None	Her-2:1	axillary lymph node	['Lymph node, axillary, left, echo-guided core needel biopsy, carcinoma, metastatic (compatible with breast origin).\n']	[' The specimen submitted consists of three tissue fragments measuring up to 1.3X0.1X0.1 cm. in size fixed in formalin.\n', '\n', ' Grossly, they are tan and elastic.\n', '\n', ' All for section. Jar 0\n', '\n', ' Microscopically, it shows a picture of metastatic carcinoma of lymph node. The tumor lesion measures 0.8 cm in diameter. The immuohistochemical study reveals the tumor cells are GATA3(p…
72	ER:['negative', 0]	PR:None	Her-2:3	axillary lymph node	['Soft tissue, axillary, labeled as lymph node, left, echo-guided core needel biopsy, carcinoma, involved (compatible with breast origin).\n']	[' The specimen submitted consists of three tissue fragments measuring up to 1.6x0.1x0.1 cm. in size fixed in formalin.\n', '\n', ' Grossly, they are tan and elastic.\n', '\n', ' All for section. Jar 0\n', '\n', ' Microscopically, it shows a picture of invasive carcinoma involving soft tissue. It composed of tumor cells with hyperchromatic and moderate pleomorphic nuceli and patchy tumor necrosis…
73	ER:None	PR:None	Her-2:None	axillary lymph node	['Lymph node, axillary, right, echo-guided core needel biopsy, carcinoma, metastatic (compatible with breast origin).\n']	[' The specimen submitted consists of three tissue fragments measuring up to 0.6x0.1x0.1 cm. in size fixed in formalin.\n', '\n', ' Grossly, they are tan and elastic.\n', '\n', ' All for section. Jar 0\n', '\n', ' Microscopically, it shows a picture of metastatic carcinoma of lymph node. The tumor lesion measures 0.35 cm in diameter. The immuohistochemical study reveals the tumor cells are CK AE1…
74	ER:['positive', 5]	PR:None	Her-2:2	axillary lymph node	['Soft tissue, labeled as axillary lymph node, right, echo-guided core needel biopsy, carcinoma, involved (compatible with breast origin).\n']	[' The specimen submitted consists of three tissue fragments measuring up to 1.8X0.1X0.1 cm. in size fixed in formalin.\n', '\n', ' Grossly, they are tan and elastic.\n', '\n', ' All for section. Jar 0\n', '\n', ' Microscopically, it shows a picture of invasive carcinoma involving soft tissue. The tumor lesion measures 1.1 cm in diameter. No residual lymph node tissue is seen. The immuohistochemi…
75	ER:['positive', 99]	PR:['positive', 95]	Her-2:1	axillary lymph node	['1. Soft tissue, labeled as axillary lymph node, left, echo-guided core needel biopsy, carcinoma, involved (compatible with breast origin).\n', '2. Immuohistochemical study: GATA3(positive), E-cadherin(positive), CK5/14(negative), ER(positive, 4/4, strong nuclear staining in 99% tumor cells), PR(positive, 4/4, moderate to strong nuclear staining in 95% tumor cells), Her2/neu(negative, score 1+),…	[' The specimen submitted consists of three tissue fragments measuring up to 1.6X0.1X0.1 cm. in size fixed in formalin.\n', '\n', ' Grossly, they are tan and elastic.\n', '\n', ' All for section. Jar 0\n', '\n', ' Microscopically, it shows invasive carcinoma involving soft tissue. It composed of tumor cells with hyperchromatic and mild to moderate nuclear atypia arranged in trabecular or nest pat…
76	ER:['positive', 90]	PR:['positive', 1]	Her-2:2	axillary lymph node	['Soft tissue, axillary, right, excisional biopsy, consistent with accessory breast tissue\n']	[' The specimen submitted consists of three tissue fragments measuring up to 1.0x1.0x1.0 cm. in size fixed in formalin.\n', '\n', ' Grossly, they are tan and elastic.\n', '\n', ' All for section. Jar 0\n', '\n', ' Microscopically, it shows presence of mammary ducts and lobules within adipose and fibrotic tissue, consistent with accessory breast tissue.\n']
77	ER:['positive', 5]	PR:['negative', 0]	Her-2:2	axillary lymph node	['Soft tissue, labeled as axillary lymph node, right, echo-guided core needel biopsy, invasive carcinoma, involved (compatible with breast origin).\n']	[' The specimen submitted consists of five tissue fragments measuring up to 2.0x0.1x0.1 cm. in size fixed in formalin.\n', '\n', ' Grossly, they are tan and elastic.\n', '\n', ' All for section. Jar 0\n', '\n', ' Microscopically, it shows a picture of invasive carcinoma involving the soft tissue with marked tumor necrosis. No residual well preserved lymph node tissue is seen. The tumor lesion mea…
78	ER:['positive', 98]	PR:None	Her-2:2	axillary lymph node	['Soft tissue, labeled as axillary lymph node, right, echo-guided core needel biopsy, carcinoma, involved (compatible with breast origin).\n']	[' The specimen submitted consists of four tissue fragments measuring up to 1.5x0.1x0.1 cm. in size fixed in formalin.\n', '\n', ' Grossly, they are tan and elastic.\n', '\n', ' All for section. Jar 0\n', '\n', ' Microscopically, it shows a picture of invasive carcinoma involving soft tissue with focal marked stromal hyaline fibrosis. Focal lymphovascular permeation is seen. The tumor lesion meas…
79	ER:None	PR:None	Her-2:None	axillary lymph node	['Skin and soft tissue, axilla, bilateral, excision, consistent with ascessary breast.\n']	[' The specimen submitted consists of more than ten tissue fragments measuring up to 6.3x3.5x2.0 cm. in size fixed in formalin.\n', '\n', ' Grossly, they are tan and elastic.\n', '\n', ' Representative section is taken. Jar 1.\n', ' A1-3\n', '\n', ' Microscopically, the sections show skin and soft tissues; some lobules of mammary glands are found in adipose tissues. It is consistent with ascessar…
80	ER:['positive', 99]	PR:None	Her-2:2	axillary lymph node	['Lymph node, axillary, right, echo-guided core needel biopsy, carcinoma, metastatic (compatible with breast origin).\n']	[' The specimen submitted consists of three tissue fragments measuring up to 1.9x0.1x0.1 cm. in size fixed in formalin.\n', '\n', ' Grossly, they are tan and elastic.\n', '\n', ' All for section. Jar 0\n', '\n', ' Microscopically, it shows a picture of metastatic carcinoma of lymph node. Patchy tumor necrosis is seen. The tumor lesion measures 1.0 cm in diameter. The immuohistochemical study reve…
81	ER:['negative', 0]	PR:None	Her-2:3	axillary lymph node	['Soft tissue, labeled as axillary lymph node, right, echo-guided biopsy, carcinoma, metastatic (compatible with breast origin).\n']	[' The specimen submitted consists of three tissue fragments measuring up to 2.0x0.1x0.1 cm. in size fixed in formalin.\n', '\n', ' Grossly, they are tan and elastic.\n', '\n', ' All for section. Jar 0\n', '\n', ' Microscopically, it shows a picture of invasive carcinoma involving the soft tissue. No well preserved lymph node tissue is seen. The tumor lesion measures 1.1 cm in diameter. The immuo…
82	ER:['negative', 0]	PR:None	Her-2:0	axillary lymph node	['Lymph node, axillary, right, echo-guided core needle biopsy, carcinoma, metastatic (compatible with breast origin).\n', ' \n', '\n']	[' The specimen submitted consists of five tissue fragments measuring up to 0.5x0.1x0.1 cm. in size fixed in formalin.\n', '\n', ' Grossly, they are tan and elastic.\n', '\n', ' All for section. Jar 0\n', '\n', ' Microscopically, it shows a picture of metastatic carcinoma of lymph node composed of tumor cells with hyperchromatic and moderate to marked pleomorphic nuclei and frequent mitotic activ…
83	ER:['negative', 0]	PR:None	Her-2:2	axillary lymph node	['Lymph node, axillary, right, echo-guided core needle biopsy, carcinoma, metastatic (compatible with breast origin).\n']	[' The specimen submitted consists of three tissue fragments measuring up to 0.8x0.1x0.1 cm. in size fixed in formalin.\n', '\n', ' Grossly, they are tan and elastic.\n', '\n', ' All for section. Jar 0\n', '\n', ' Microscopically, it shows a picture of metastatic carcinoma of lymph node. The tumor lesion measures 0.25 cm in diameter. The immuohistochemical study reveals the tumor cells are CK7(po…
84	ER:['negative', 0]	PR:None	Her-2:3	axillary lymph node	['Lymph node, axillary, left, echo-guided core needle biopsy, carcinoma, metastatic (compatible with breast origin).\n']	[' The specimen submitted consists of four tissue fragments measuring up to1.5x0.1x0.1 cm. in size fixed in formalin.\n', '\n', ' Grossly, they are white and elastic.\n', '\n', ' All for section. Jar 0\n', '\n', ' Microscopically, it shows a picture of metastatic carcinoma of lymph node. The tumor lesion measures 1.0 cm in diameter. The immuohistochemical study reveals the tumor cells are CK7(pos…
85	ER:['positive', 99]	PR:None	Her-2:1	axillary lymph node	['Lymph node, axillary, right, echo-guided core needle biopsy, carcinoma, metastatic (compatible with breast origin).\n']	[' The specimen submitted consists of three tissue fragments measuring up to 1.1x0.1x0.1 cm. in size fixed in formalin.\n', '\n', ' Grossly, they are tan and elastic.\n', '\n', ' All for section. Jar 0\n', '\n', ' Microscopically, it shows a picture of metastatic carcinoma of lymph node. The intranodal tumor lesion measures 0.3 cm in diameter. Extranodal fibroadipose tissue involvement is also se…
86	ER:['positive', 90]	PR:None	Her-2:1	axillary lymph node	['Lymph node, axillary, left, echo-guided core needle biopsy, carcinoma, metastatic (compatible with breast origin).\n']	[' The specimen submitted consists of three tissue fragments measuring up to 1.8x0.1x0.1 cm. in size fixed in formalin.\n', '\n', ' Grossly, they are tan and elastic.\n', '\n', ' All for section. Jar 0\n', '\n', ' Microscopically, it shows a picture of metastatic carcinoma of lymph node. It composed of tumor cells with hyperchromatic and moderate to marked pleomorphic nuclei and brist mitotic act…
87	ER:['positive', 95]	PR:None	Her-2:1	axillary lymph node	['Lymph node, axillary, left, echo-guided core needle biopsy, carcinoma, metastatic (compatible with breast origin).\n']	[' The specimen submitted consists of two tissue fragments measuring up to 1.0X0.1X0.1 cm. in size fixed in formalin.\n', '\n', ' Grossly, they are tan and elastic.\n', '\n', ' All for section. Jar 0\n', '\n', ' Microscopically, it shows a picture of metastatic carcinoma of lymph node. The tumor lesion measures 2.2 mm in diameter. The immuohistochemical study reveals the tumor cells are CK7(posit…
88	ER:['positive', 99]	PR:['positive', 65]	Her-2:0	axillary lymph node	['1. Soft tissue, axillary, right, partial mastectomy, consistent with accessory breast tissue\n', '2. Soft tissue, axillary, left, partial mastectomy, consistent with accessory breast tissue\n']	[' The specimen is submitted in two separated bottles labeled as A, and B respectively fixed in formalin.\n', '\n', ' The specimen labeled as A consists of a tissue fragment measuring 2.7X1.8X1.3 cm. in size. Grossly, it is yellow and elastic.\n', ' The specimen labeled as B consists of three tissue fragments measuring up to 2.5x2.4x1.0 cm. in size. Grossly, they are tan and elastic.\n', '\n', ' …
89	ER:['negative', 0]	PR:None	Her-2:2	axillary lymph node	['Lymph node, axillary, right, echo-guided core needle biopsy, carcinoma, metastatic (compatible with breast origin).\n']	[' The specimen submitted consists of three tissue fragments measuring up to 1.2x0.1x0.1 cm. in size fixed in formalin.\n', '\n', ' Grossly, they are tan and elastic.\n', '\n', ' All for section. Jar 0\n', '\n', ' Microscopically, it shows a picture of metastatic carcinoma of lymph node. It composed of tumor cells with pleomorphic and moderate to marked pleomorphic nuclei, prominent nucleoli, and…
90	ER:['negative', 0]	PR:None	Her-2:3	axillary lymph node	['Lymph node, axillary, left, echo-guided core needle biopsy, carcinoma, metastatic (compatible with breast origin).\n']	[' The specimen submitted consists of three tissue fragments measuring up to 1.5x0.1x0.1 cm. in size fixed in formalin.\n', '\n', ' Grossly, they are tan and elastic.\n', '\n', ' All for section. Jar 0\n', '\n', ' Microscopically, it shows a picture of metastatic carcinoma of lymph node. It composed of tumor cells with hyperchromatic and moderate pleomorphic nuclei with patchy tumor necrosis. The…
91	ER:['positive', 95]	PR:['negative', 0]	Her-2:2	axillary lymph node	['Lymph node, axillary, right, carcinoma, metastasis (favor of breast origin).\n']	['\n', '\n', ' The specimen submitted consists of three tissue fragments measuring up to 1.5x0.1x0.1 cm. in size fixed in formalin.\n', '\n', ' Grossly, they are white and elastic.\n', '\n', ' All for section. Jar 0\n', '\n', ' Microscopically, the section of lymph node shows metastatic carcinoma in nested, thick trabeculae and cribriform structures; patchy tumor necrosis is also present. The imm…
92	ER:['positive', 97]	PR:['positive', 2]	Her-2:1	axillary lymph node	['Lymph node, axillary, right, lymph node dissection, carcinoma, metastatic (3/11, compatible with breast origin).\n']	[' The specimen submitted consists of a tissue fragment measuring 6.4X3.2X2.0 cm. in size fixed in formalin.\n', '\n', ' Grossly, it is yellow and elastic.\n', '\n', ' Representative section is taken. Jar 1.\n', ' A1-3: initial sections\n', ' A4-6: additional sections\n', '\n', ' Microscopically, all three lymph nodes in the initial sections show metatatic carcinoma of lymph nodes. The nodular tu…
93	ER:['positive', 99]	PR:None	Her-2:1	axillary lymph node	['Soft tissue, labeled as axillary lymph node, right, echo-guided core needle biopsy, invasive carcinoma, involved (compatible with breast origin, see description).\n']	[' The specimen submitted consists of three tissue fragments measuring up to 1.0x0.1x0.1 cm. in size fixed in formalin.\n', '\n', ' Grossly, they are yellow and soft.\n', '\n', ' All for section. Jar 0\n', '\n', ' Microscopically, it shows a picture of invasive carcinoma involving soft tissue. The tumor lesion measures 0.7 cm in diameter. The immuohistochemical study reveals the tumor cells are C…
94	ER:['positive', 99]	PR:None	Her-2:0	axillary lymph node	['Lymph node, axillary, left, echo-guided core needle biopsy, carcinoma, metastatic (compatible with breast origin).\n']	[' The specimen submitted consists of two tissue fragments measuring up to 1.5x0.1x0.1 cm. in size fixed in formalin.\n', '\n', ' Grossly, they are white and elastic.\n', '\n', ' All for section. Jar 0\n', '\n', ' Microscopically, it shows a picture of metastatic carcinoma of lymph node. The tumor lesion measures 0.7 cm in diameter. Focal tumor necrosis is seen. The immuohistochemical study revea…
95	ER:['positive', 99]	PR:None	Her-2:0	axillary lymph node	['Lymph node, axillary, right, echo-guided core needle biopsy, carcinoma, metastatic (compatible with breast origin).\n']	[' The specimen submitted consists of three tissue fragments measuring up to 1.2x0.1x0.1 cm. in size fixed in formalin.\n', '\n', ' Grossly, they are white and elastic.\n', '\n', ' All for section. Jar 0\n', '\n', ' Microscopically, it shows a picture of metastatic carcinoma of lymph node composed of tumor cells with hyperchromatic and moderate pleomorphic nuclei. The tumor lesion measures 0.7 cm…
96	ER:['negative', 0]	PR:['negative', 0]	Her-2:0	axillary lymph node	['Lymph node, right axilla, biopsy, metastatic ductal carcinoma of breast.\n']	[' The specimen submitted consists of three tissue fragments, measuring up to 1.4x0.1x0.1 cm. in size and fixed in formalin.\n', '\n', ' Grossly, they are yellow and elastic.\n', '\n', ' All for section. Jar 0\n', '\n', ' Microscopically, section shows metastatic carcinoma in lymphoid tissues. This carcinoma immunoprofile is E-cadherin(+), ER(-), PR(-) and HER2(score 0).\n', '\n', '????201625106…
97	ER:['negative', 0]	PR:['negative', 0]	Her-2:3	axillary lymph node	['Lymph node, axillary, right, echo-guided core needle biopsy, carcinoma, metastatic (favoring breast origin).\n']	[' The specimen submitted consists of four tissue fragments measuring up to 1.1x0.1x0.1 cm. in size fixed in formalin.\n', '\n', ' Grossly, they are tan and elastic.\n', '\n', ' All for section. Jar 0\n', '\n', ' Microscopically, it shows a picture of metastatic carcinoma of lymph node composed of tumor cells with hyperchromatic and moderate to marked pleomorphic nuclei. The tumor lesion measures…
98	ER:['positive', 95]	PR:None	Her-2:0	axillary lymph node	['Lymph node, axillary, left, echo-guided core needle biopsy, carcinoma, metastatic (compatible with breast origin).\n']	[' The specimen submitted consists of three tissue fragments measuring up to 1.6x0.1x0.1 cm. in size fixed in formalin.\n', '\n', ' Grossly, they are white and elastic.\n', '\n', ' All for section. Jar 0\n', '\n', ' Microscopically, it shows a picture of metastatic carcinoma of lymph node. The tumor lesion measures 0.7 cm in diameter. The immuohistochemical study reveals the tumor cells are CK7(p…
99	ER:['negative', 0]	PR:['negative', 0]	Her-2:1	axillary lymph node	['Soft tissue, labeled as axillary lymph node, left, echo-guided biopsy, invasive carcinoma, involved (compatible with breast origin, see description). \n']	[' The specimen submitted consists of six tissue fragments measuring up to 1.5x0.1x0.1 cm. in size fixed in formalin.\n', '\n', ' Grossly, they are yellow and elastic.\n', '\n', ' All for section. Jar 0\n', '\n', ' Microscopically, it invasive carcinoma involving the fibroadipose tissue. It composed of tumor cells with hyperchromatic and moderate pleomorphic nuclei. The invasive carcinoma measure…
100	ER:['positive', 99]	PR:None	Her-2:2	axillary lymph node	['Lymph node, axillary, left, echo-guided core needle biopsy, carcinoma, metastatic (compatible with breast origin).\n']	[' The specimen submitted consists of three tissue fragments measuring up to 2.0x0.3x0.1 cm. in size fixed in formalin.\n', '\n', ' Grossly, they are white and soft.\n', '\n', ' All for section. Jar 0\n', '\n', ' Microscopically, it shows a picture of metastatic carcinoma of lymph node. The tumor lesion measures 1.1 cm in diameter. The immuohistochemical study reveals the tumor cells are CK7(nega…
101	ER:['positive', 5]	PR:None	Her-2:3	axillary lymph node	['Soft tissue, axillary, right, echo-guided core needle biopsy, carcinoma, involved (compatible with breast origin).\n']	[' The specimen submitted consists of three tissue fragments measuring up to 1.6x0.1x0.1 cm. in size fixed in formalin.\n', '\n', ' Grossly, they are white and elastic.\n', '\n', ' All for section. Jar 0\n', '\n', ' Microscopically, it shows invasive carcinoma involving the soft tissue with focal tumor necrosis. No well preserved lymph node tissue is seen. The tumor lesion measures 1.1 cm in diam…
102	ER:['negative', 0]	PR:None	Her-2:3	axillary lymph node	['Lymph node, axillary, left, echo-guided core needle biopsy, carcinoma, metastatic (compatible with breast origin).\n']	[' The specimen submitted consists of three tissue fragments measuring up to 1.1x0.1x0.1 cm. in size fixed in formalin.\n', '\n', ' Grossly, they are white and elastic.\n', '\n', ' All for section. Jar 0\n', '\n', ' Microscopically, it shows a picture of metastatic carcinoma of lymph node. The tumor lesion measures 0.35 cm in diameter. The immuohistochemical study reveals the tumor cells are CK7(…
103	ER:['positive', 98]	PR:None	Her-2:1	axillary lymph node	['Lymph node, axillary, left, echo-guided core needle biopsy, carcinoma, metastatic (compatible with breast origin)\n']	[' The specimen submitted consists of three tissue fragments measuring up to 1.0x0.1x0.1 cm. in size fixed in formalin.\n', '\n', ' Grossly, they are yellow and elastic.\n', '\n', '\n', ' All for section. Jar 0\n', '\n', ' Microscopically, it shows a picture of metastatic carcinoma of lymph node. The tumor lesion measures 0.5 cm in diameter. The immuohistochemical study reveals the tumor cells ar…
104	ER:['positive', 99]	PR:None	Her-2:1	axillary lymph node	['Lymph node, axillary, left, echo-guided core needle biopsy, carcinoma, metastatic (compatible with breast origin).\n']	[' The specimen submitted consists of two tissue fragments measuring up to 1.4x0.1x0.1 cm. in size fixed in formalin.\n', '\n', ' Grossly, they are white and elastic.\n', '\n', ' All for section. Jar 0\n', '\n', ' Microscopically, it shows a picture of metastatic carcinoma of lymph node with extensively tumocr necrosis. The tumor lesion measures 0.6 cm in diameter, including the necrotic tumor ce…
105	ER:['positive', 95]	PR:None	Her-2:2	axillary lymph node	['Lymph node, axillary, left, echo-guided core needle biopsy, carcinoma, metastatic (compatible with breast origin).\n']	[' The specimen submitted consists of three tissue fragments measuring up to 1.4x0.1x0.1 cm. in size fixed in formalin.\n', '\n', ' Grossly, they are white and elastic.\n', '\n', ' All for section. Jar 0\n', '\n', ' Microscopically, it shows a picture of metastatic carcinoma of lymph node. The tumor lesion measures 0.55 cm in diameter. The immuohistochemical study reveals the tumor cells are CK7(…
106	ER:['positive', 97]	PR:None	Her-2:0	axillary lymph node	['Lymph node, axillary, right, echo-guided core needle biopsy, carcinoma, metastatic (compatible with breast origin).\n']	[' The specimen submitted consists of three tissue fragments measuring up to 0.6x0.1x0.1 cm. in size fixed in formalin.\n', '\n', ' Grossly, they are white and elastic.\n', '\n', ' All for section. Jar 0\n', '\n', ' Microscopically, it shows a picture of metastatic carcinoma of lymph node. The tumor lesion measures 0.55 cm in diameter. The immuohistochemical study reveals the tumor cells are GATA…
107	ER:['positive', 99]	PR:None	Her-2:2	axillary lymph node	['Lymph node, axillary, right, echo-guided core needle biopsy, carcinoma, metastatic (compatible with breast origin)\n']	[' The specimen submitted consists of four tissue fragments measuring up to 0.6x0.1x0.1 cm. in size fixed in formalin.\n', '\n', ' Grossly, they are tan and elastic.\n', '\n', ' All for section. Jar 0\n', '\n', ' Microscopically, it shows a picture of metastatic carcinoma of lymph node composed of tumor cells with hyperchromatic and moderate pleomorphic nuclei. The tumor lesion measures 0.25 cm i…
108	ER:['negative', 0]	PR:None	Her-2:3	axillary lymph node	['Soft tissue, labeled as axillary lymph node, left, echo-guided core needle biopsy, carcinoma, metastatic (compatible with breast origin).\n']	[' The specimen submitted consists of three tissue fragments measuring up to 1.6x0.1x0.1 cm. in size fixed in formalin.\n', '\n', ' Grossly, they are white and elastic.\n', '\n', ' All for section. Jar 0\n', '\n', ' Microscopically, it shows a picture of invasive carcinoma involving the soft tissue. No residual lymph node tissue is seen. It composed of tumor cells with hyperchromatic and moderate…
109	ER:['positive', 99]	PR:None	Her-2:0	axillary lymph node	['Lymph node, axillary, left, echo-guided core needle biopsy, carcinoma, metastatic (compatible with breast origin).\n']	[' The specimen submitted consists of three tissue fragments measuring up to 1.0x0.1x0.1 cm. in size fixed in formalin.\n', '\n', ' Grossly, they are yellow and elastic. \n', '\n', ' All for section. Jar 0\n', '\n', ' Microscopically, it shows a picture of metastatic carcinoma of lymph node. The tumor lesion measures 0.45 cm in diameter. The immuohistochemical study reveals the tumor cells are GA…
110	ER:['negative', 0]	PR:None	Her-2:1	axillary lymph node	['Lymph node, axillary, right, echo-guided core needle biopsy, carcinoma, metastatic (favoring breast origin).\n']	[' The specimen submitted consists of four tissue fragments measuring up to 1.2x0.1x0.1 cm. in size fixed in formalin.\n', '\n', ' Grossly, they are white and elastic.\n', '\n', ' All for section. Jar 0\n', '\n', ' Microscopically, it shows a picture of metastatic carcinoma of lymph node. The tumor lesion measures 0.8 cm in diameter. The immuohistochemical study reveals the tumor cells are GATA3(…
111	ER:['positive', 99]	PR:None	Her-2:1	axillary lymph node	['Lymph node, axillary, left, echo-guided core needle biopsy, carcinoma, metastatic (compatible with breast origin).\n']	[' The specimen submitted consists of four tissue fragments measuring up to 1.1x0.1x0.1 cm. in size fixed in formalin.\n', '\n', ' Grossly, they are yellow and elastic.\n', '\n', ' All for section. Jar 0\n', '\n', ' Microscopically, it shows a picture of metastatic carcinoma of lymph node. The tumor lesion measures cm in diameter. The immuohistochemical study reveals the tumor cells are GATA3(pos…
112	ER:['positive', 99]	PR:None	Her-2:2	axillary lymph node	['Lymph node, axillary, right, echo-guided core needle biopsy, carcinoma, metastatic (compatible with breast origin).\n']	[' The specimen submitted consists of three tissue fragments measuring up to 1.0x0.1x0.1 cm. in size fixed in formalin.\n', '\n', ' Grossly, they are white and elastic.\n', '\n', ' All for section. Jar 0\n', '\n', ' Microscopically, it shows a picture of metastatic carcinoma of lymph node. The tumor lesion measures 0.7 cm in diameter. The immuohistochemical study reveals the tumor cells are GATA3…
113	ER:['positive', 99]	PR:None	Her-2:0	axillary lymph node	['Lymph node, axillary, left, echo-guided core needle biopsy, carcinoma, metastatic (compatible with breast origin, see description).\n']	[' The specimen submitted consists of five tissue fragments measuring up to 0.4x0.1x0.1 cm. in size fixed in formalin.\n', '\n', ' Grossly, they are tan and elastic.\n', '\n', ' All for section. Jar 0\n', '\n', ' Microscopically, it shows a picture of metastatic carcinoma of lymph node. The tumor lesion measures 0.6 cm in diameter. The immuohistochemical study reveals the tumor cells are CK7(posi…
114	ER:['positive', 99]	PR:None	Her-2:3	axillary lymph node	['Lymph node, axillary, right, echo-guided core needle biopsy, carcinoma, metastatic (compatible with breast origin).\n']	[' The specimen submitted consists of four tissue fragments measuring up to 1.1x0.1x0.1 cm. in size fixed in formalin.\n', '\n', ' Grossly, they are tan and elastic.\n', '\n', ' All for section. Jar 0\n', '\n', ' Microscopically, it shows a picture of metastatic carcinoma of lymph node. The tumor lesion measures 0.5 cm in diameter. The immuohistochemical study reveals the tumor cells are GATA3(po…
115	ER:None	PR:None	Her-2:None	axillary lymph node	['Soft tissue, axilla, right, excision, accessory breast tissue.\n']	[' The specimen submitted consists of two tissue fragments measuring up to 0.9x0.8x0.2 cm. in size fixed in formalin.\n', '\n', ' Grossly, they are tan and elastic.\n', '\n', ' All for section. Jar 0\n', '\n', ' Microscopically, it shows a picture of accessory breast tissue, composed of lobules of terminal ductal-lobular units of mammary glands among fibroadipose tissue. No malignancy is seen.\n']
116	ER:['positive', 99]	PR:['negative', 0]	Her-2:2	axillary lymph node	['Soft tissue, axilla, right, excisional biopsy, accessory breast tissue.\n']	[' The specimen submitted consists of two tissue fragments measuring up to 2.5x1.5x0.9 cm. in size fixed in formalin.\n', '\n', ' Grossly, they are yellow and soft.\n', '\n', ' All for section. Jar 0\n', '\n', ' Microscopically, it shows a picture of accessory breast tissue, composed of terminal ductal-lobular units of mammary glands among adipose tissue. Periductal mild lymphocytic cells infiltr…
117	ER:['positive', 98]	PR:None	Her-2:0	axillary lymph node	['Lymph node, axillary, left, echo-guided core needle biopsy, carcinoma, metastatic (compatible with breast origin).\n']	[' The specimen submitted consists of two tissue fragments measuring up to 0.6x0.1x0.1 cm. in size fixed in formalin.\n', '\n', ' Grossly, they are tan and elastic.\n', '\n', ' All for section. Jar 0\n', '\n', ' Microscopically, it shows a picture of metastatic carcinoma of lymph node. The tumor lesion measures 0.45 cm in diameter. The immuohistochemical study reveals the tumor cells are CK7(posi…
118	ER:['positive', 98]	PR:['negative', 0]	Her-2:2	axillary lymph node	['Lymph node, axillary, right, echo-guided core needle biopsy, carcinoma, metastatic (compatible with breast origin).\n']	[' The specimen submitted consists of four tissue fragments measuring up to 1.0x0.1x0.1 cm. in size fixed in formalin.\n', '\n', ' Grossly, they are white and elastic.\n', '\n', ' All for section. Jar 0\n', '\n', ' Microscopically, it shows a picture of metastatic carcinoma of lymph node composed of tumor cells with hyperchromatic and moderate pleomorphic nuclei. The tumor lesion measures 0.7 cm …
119	ER:['positive', 95]	PR:None	Her-2:0	axillary lymph node	['Lymph node, axillary, right, echo-guided core needle biopsy, carcinoma, metastatic (compatible with breast origin).\n']	[' The specimen submitted consists of three tissue fragments measuring up to 1.1x0.1x0.1 cm. in size fixed in formalin.\n', '\n', ' Grossly, they are tan and elastic.\n', '\n', ' All for section. \n', '\n', ' Microscopically, it shows a picture of metastatic carcinoma of lymph node composed of tumor cells with hyperchromatic and moderate pleomorphic nuclei. The tumor lesion measures 0.85 cm in di…
120	ER:['negative', 0]	PR:None	Her-2:3	axillary lymph node	['Tissue, labeled as axillary lymph node, left, echo-guided core needle biopsy, carcinoma, metastatic (compatible with breast origin).\n']	[' The specimen submitted consists of three tissue fragments measuring up to 1x0.1x0.1 cm. in size fixed in formalin.\n', '\n', ' Grossly, they are tan and elastic.\n', '\n', ' All for section. \n', '\n', ' Microscopically, it shows a picture of metastatic carcinoma of lymph node composed of tumor cells with hyperchromatic and moderate to marked pleomorphic nuclei. The tumor lesion measures 0.85 …
121	ER:None	PR:None	Her-2:3	axillary lymph node	['Lymph node, axillary, left, echo-guided core needle biopsy, carcinoma, metastatic (compatible with breast origin).\n']	[' The specimen submitted consists of four tissue fragments measuring up to 1.2x0.1x0.1 cm. in size fixed in formalin.\n', '\n', ' Grossly, they are tan and soft.\n', '\n', ' All for section. \n', '\n', ' Microscopically, it shows metastatic carcinoma composed of tumor cells with hyperchromatic and moderate pleomorphic nuclei. The tumor lesion measures 0.95 cm in diameter. No well preserved lymph…
122	ER:['negative', 0]	PR:None	Her-2:3	axillary lymph node	['Lymph node, axillarye, left, echo-guided core needle biopsy, carcinoma, metastatic (compatible with breast origin, see description).\n']	[' The specimen submitted consists of three tissue fragments measuring up to 1.5x0.1x0.1 cm. in size fixed in formalin.\n', '\n', ' Grossly, they are tan and elastic.\n', '\n', ' All for section. \n', '\n', ' Microscopically, it shows a picture of metastatic carcinoma composed of tumor cells with hyperchromatic and marked pleomorphic nuclei. Focal tumor necrosis is seen. The tumor lesion measures…
123	ER:['positive', 98]	PR:None	Her-2:2	axillary lymph node	['Lymph node, axillary, right, echo-guided core needle biopsy, carcinoma, metastatic (compatible with breast origin).\n']	[' The specimen submitted consists of four tissue fragments measuring up to 1.7x0.1x0.1 cm. in size fixed in formalin.\n', '\n', ' Grossly, they are tan and elastic.\n', '\n', ' All for section. \n', '\n', ' Microscopically, it shows a picture of metastatic carcinoma of lymph node composed of tumor cells with hyperchromatic and moderate pleomorphic nuclei. The tumor lesion measures 1.1 cm in diam…
124	ER:['negative', 0]	PR:None	Her-2:2	axillary lymph node	['Tissue, labeled as axillary lymph node, left, echo-guided core needle biopsy, carcinoma, metastatic (compatible with breast origin, see description).\n']	[' The specimen submitted consists of three tissue fragments measuring up to 1.2x0.1x0.1 cm. in size fixed in formalin.\n', '\n', ' Grossly, they are tan and elastic.\n', '\n', ' All for section. \n', '\n', ' Microscopically, it shows a picture of invasive carcinoma involving soft tissue. It composed of tumor cells with hyperchromatic and moderate pleomorphic nuclei. The tumor lesion measures 0.5…
125	ER:['negative', 0]	PR:None	Her-2:3	axillary lymph node	['1. Lymph node, axillary, left, echo-guided core needle biopsy, carcinoma, metastatic (compatible with breast origin).\n', '2. Immuohistochemical study: GATA3(positive), ER(negative), HER2(positive, score 3+), and TOP2A(7.1%).\n']	[' The specimen submitted consists of four tissue fragments measuring up to 1.7x0.1x0.1 cm. in size fixed in formalin.\n', '\n', ' Grossly, they are tan and elastic.\n', '\n', ' All for section. \n', '\n', ' Microscopically, it shows a picture of metastatic carcinoma of lymph node composed of tumor cells with hyperchromatic and moderate pleomorphic nuclei. The tumor lesion measures 0.8 cm in diam…
126	ER:None	PR:None	Her-2:None	axillary lymph node	['1. Skin and soft tissue, indeterminate region, bilateral, labeled as accessory breast, excision, consistent with accessory breast.\n', '2. Soft tissue, axillary region, right, excision, fibroadipose tissue.\n', '3. Breast, bilateral, reduction, stromal fibrosis.\n']	[' The specimen fixed in formalin is submitted in three separated bottles labeled as 1: Bilateral accessory breast, 2: Right axillary tumor and 3: Bilateral breast mass, respectively.\n', '\n', ' Bag 1 consists of seven tissue fragments measuring up to 2.7x2.2x1.5 cm. in size. Grossly, they are yellowish and soft. Overlying skin is seen, measuring 2.7 x 1.5 cm across.\n', ' Bag 2 consists of two …
127	ER:['positive', 85]	PR:None	Her-2:1	axillary lymph node	['Lymph node, axillary, right, echo-guided core needle biopsy, carcinoma, metastatic (compatible with breast origin).\n']	[' The specimen submitted consists of five tissue fragments measuring up to 0.8x0.1x0.1 cm. in size fixed in formalin.\n', '\n', ' Grossly, they are tan and elastic.\n', '\n', ' All for section. \n', '\n', ' Microscopically, it shows a picture of metastatic carcinoma of lymph node composed of tumor cells with hyperchromatic and moderate to marked pleomorphic nuclei. Patchy tumor necrosis is seen.…
128	ER:['negative', 0]	PR:None	Her-2:3	axillary lymph node	['Lymph node, axillary, right, echo-guided core needle biopsy, carcinoma, metastatic (compatible with breast origin).\n']	[' The specimen submitted consists of three tissue fragments measuring up to 1.4x0.1x0.1 cm. in size fixed in formalin.\n', '\n', ' Grossly, they are tan and elastic.\n', '\n', ' All for section. \n', '\n', ' Microscopically, it shows a picture of metastatic carcinoma of lymph node composed of tumor cells with hyperchromatic and moderate pleomorphic nuclei. The tumor lesion measures 0.8 cm in dia…
129	ER:['positive', 95]	PR:None	Her-2:2	axillary lymph node	['Tissue, labeled as axillary lymph node, right, echo-guided core needle biopsy, carcinoma, metastatic (compatible with breast origin, see description).\n']	[' The specimen submitted consists of six tissue fragments measuring up to 0.5x0.2x0.2 cm. in size fixed in formalin.\n', '\n', ' Grossly, they are yellow and soft.\n', '\n', ' All for section. \n', '\n', ' Microscopically, it shows a picture of invasive carcinoma involving fibroadipose tissue. It composed of tumor cells with hyperchromatic and moderate pleomorphic nuclei. Focal tumor necrosis is…
130	ER:['positive', 98]	PR:None	Her-2:0	axillary lymph node	['Lymph node, axillary, right, echo-guided core needle biopsy, carcinoma, metastatic (compatible with breast origin).\n']	[' The specimen submitted consists of three tissue fragments measuring up to 1.7x0.1x0.1 cm. in size fixed in formalin.\n', '\n', ' Grossly, they are tan and elastic.\n', '\n', ' All for section. \n', '\n', ' Microscopically, it shows a picture of metastatic carcinoma of lymph node composed of tumor cells with hyperchromatic and moderate pleomorphic nuclei. The tumor lesion measures 1.3 cm in dia…
131	ER:['positive', 65]	PR:['positive', 15]	Her-2:3	axillary lymph node	['Lymph node, axillary, right, echo-guided core needle biopsy, carcinoma, metastatic (compatible with breast origin).\n']	[' The specimen submitted consists of four tissue fragments measuring up to 1.7x0.1x0.1 cm. in size fixed in formalin.\n', '\n', ' Grossly, they are tan and elastic.\n', '\n', ' All for section. \n', '\n', ' Microscopically, it shows a picture of metastatic carcinoma of lymph node composed of tumor cells with hyperchromatic and moderate pleomorphic nuclei. The tumor lesion measures 0.6 cm in diam…
132	ER:['negative', 0]	PR:None	Her-2:2	axillary lymph node	['Tissue, labeled as axillary lymph node, right, echo-guided core needle biopsy, carcinoma, metastatic (compatible with breast origin, see description).\n']	[' The specimen submitted consists of three tissue fragments measuring up to 1.3x0.1x0.1 cm. in size fixed in formalin.\n', '\n', ' Grossly, they are tan and elastic.\n', '\n', ' All for section. \n', '\n', ' Microscopically, it shows a picture of invasive carcinoma involving soft tissue. It composed of tumor cells with hyperchromatic and moderate pleomorphic nuclei. Focal perieneural invasion is…
133	ER:['positive', 98]	PR:None	Her-2:2	axillary lymph node	['Lymph node, axillary, right, echo-guided core needle biopsy, carcinoma, metastatic (compatible with breast origin).\n']	[' The specimen submitted consists of three tissue fragments measuring up to 1.2x0.1x0.1 cm. in size fixed in formalin.\n', '\n', ' Grossly, they are tan and elastic.\n', '\n', ' All for section. \n', '\n', ' Microscopically, it shows a picture of metastatic carcinoma of lymph node composed of tumor cells with hyperchromatic and moderate to focally marked pleomorphic nuclei. The tumor lesion meas…
134	ER:['negative', 0]	PR:None	Her-2:3	axillary lymph node	['Lymph node, axillary, left, echo-guided core needle biopsy, carcinoma, micrometastatic (compatible with breast origin).\n']	[' The specimen submitted consists of three tissue fragment measuring 1x0.1x0.1 cm. in size fixed in formalin.\n', '\n', ' Grossly, they are tan and elastic. \n', '\n', ' All for section. Jar O \n', '\n', ' Microscopically, it shows a picture of micrometastatic carcinoma of lymph node composed of tumor cells with hyperchromatic and moderate pleomorphic nuclei. The tumor lesions measure up to 1.5 …
135	ER:['positive', 98]	PR:None	Her-2:2	axillary lymph node	['Lymph node, axillary, right, echo-guided core needle biopsy, carcinoma, metastatic (compatible with breast origin).\n']	[' The specimen submitted consists of three tissue fragments measuring up to 1.2x0.1x0.1 cm. in size fixed in formalin.\n', '\n', ' Grossly, they are tan and elastic.\n', '\n', ' All for section. Jar 0\n', '\n', ' Microscopically, it shows a picture of metastatic carcinoma of lymph node composed of tumor cells with hyperchromatic and moderate pleomorphic nuclei. The tumor lesion measures 0.7 cm i…
136	ER:['negative', 0]	PR:None	Her-2:1	axillary lymph node	['Lymph node, axillary, left, echo-guided core needle biopsy, carcinoma, metastatic (compatible with breast origin).\n']	[' The specimen submitted consists of three tissue fragments measuring up to 1.6x0.1x0.1 cm. in size fixed in formalin.\n', '\n', ' Grossly, they are tan and elastic.\n', '\n', ' All for section. \n', '\n', ' Microscopically, it shows a picture of metastatic carcinoma of lymph node composed of tumor cells with hyperchromatic and moderate to focal marked pleomorphic nuclei. Focal tumor necrosis is…
137	ER:['negative', 0]	PR:None	Her-2:2	axillary lymph node	['Tissue, labeled as axillary lymph node, left, echo-guided core needle biopsy, carcinoma, involved (compatible with breast origin, see description).\n']	[' The specimen submitted consists of three tissue fragments measuring up to 1.5x0.1x0.1 cm. in size fixed in formalin.\n', '\n', ' Grossly, they are tan and elastic.\n', '\n', ' All for section. \n', '\n', ' Microscopically, it shows a picture of invasive carcinoma involving soft tissue. It composed of tumor cells with hyperchromatic and moderate to marked pleomorphic nuclei. The tumor lesion me…
138	ER:['positive', 95]	PR:None	Her-2:3	axillary lymph node	['Lymph node, axillary, right, echo-guided core needle biopsy, carcinoma, metastatic (compatible with breast origin).\n']	[' The specimen submitted consists of three tissue fragments measuring up to 1.4x0.1x0.1 cm. in size fixed in formalin.\n', '\n', ' Grossly, they are tan and elastic.\n', '\n', ' All for section. Jar 0\n', '\n', ' Microscopically, it shows a picture of metastatic carcinoma of lymph node composed of tumor cells with hyperchromatic and moderate to marked pleomorphic nuclei. The tumor lesion measure…
139	ER:['negative', 0]	PR:None	Her-2:3	axillary lymph node	['Lymph node, axillary, left, echo-guided core needle biopsy, carcinoma, metastatic (compatible with breast origin).\n']	[' The specimen submitted consists of four tissue fragments measuring up to 1.3x0.1x0.1 cm. in size fixed in formalin.\n', '\n', ' Grossly, they are tan and elastic.\n', '\n', ' All for section. \n', '\n', ' Microscopically, it shows a picture of metastatic carcinoma of lymph node composed of tumor cells with hyperchromatic and marked pleomorphic nuclei. The tumor lesion measures 0.75 cm in diame…
140	ER:['negative', 0]	PR:None	Her-2:0	axillary lymph node	['Lymph node, axillary, right, echo-guided core needle biopsy, carcinoma, metastatic (compatible with breast origin).\n']	[' The specimen submitted consists of three tissue fragments measuring up to 1.8x0.1x0.1 cm. in size fixed in formalin.\n', '\n', ' Grossly, they are tan and elastic.\n', '\n', ' All for section. Jar 0\n', '\n', ' Microscopically, it shows a picture of metastatic carcinoma of lymph node composed of tumor cells with hyperchromatic and moderate to marked pleomorphic nuclei. The tumor lesion measure…
141	ER:['positive', 98]	PR:None	Her-2:0	axillary lymph node	['Lymph node, axillary, left, echo-guided core needle biopsy, carcinoma, metastatic (compatible with breast origin).\n']	[' The specimen submitted consists of four tissue fragments measuring up to 1.4X0.1X0.1 cm. in size fixed in formalin.\n', '\n', ' Grossly, they are yellow and elastic.\n', '\n', '\n', ' All for section. Jar 0\n', '\n', ' Microscopically, it shows a picture of metastatic carcinoma of lymph node composed of tumor cells with hyperchromatic and mild to moderate pleomorphic nuclei. The tumor lesion m…
142	ER:['negative', 0]	PR:None	Her-2:1	axillary lymph node	['Lymph node, axillary, left, echo-guided core needle biopsy, carcinoma, metastatic (compatible with breast origin).\n']	[' The specimen submitted consists of three tissue fragments measuring up to 1.5x0.1x0.1 cm. in size fixed in formalin.\n', '\n', ' Grossly, they are tan and elastic.\n', '\n', ' All for section. Jar 0\n', '\n', ' Microscopically, it shows a picture of metastatic carcinoma of lymph node composed of tumor cells with hyperchromatic and moderate to focal marked pleomorphic nuclei with apocrine diffe…
143	ER:['negative', 0]	PR:['positive', 10]	Her-2:None	axillary lymph node	['Skin and soft tissue, axillary, right, excision, compatible with accessory breast. \n']	[' The specimen submitted consists of a tissue fragment measuring 4.0x5.0x2.0 cm. in size fixed in formalin.\n', '\n', ' Grossly, it is yellow and elastic.\n', '\n', ' Representative sections are taken. \n', ' A1-3\n', '\n', ' Microscopically, it shows skin and underlying fibroadipose tissue. Some mammary ductal and acinar tissue with stromal myxoedematous change, focal adenosis, and ductal dilat…
144	ER:['positive', 98]	PR:None	Her-2:0	axillary lymph node	['Lymph node, axillary, left, echo-guided core needle biopsy, carcinoma, metastatic (compatible with breast origin).\n']	[' The specimen submitted consists of three tissue fragments measuring up to 0.8x0.1x0.1 cm. in size fixed in formalin.\n', '\n', ' Grossly, they are tan and elastic.\n', '\n', ' All for section. Jar 0\n', '\n', ' Microscopically, it shows a picture of metastatic carcinoma of lymph node composed of tumor cells with hyperchromatic and moderate pleomorphic nuclei. The tumor lesion measures 0.9 cm i…
145	ER:['negative', 0]	PR:None	Her-2:0	axillary lymph node	['Lymph node, axillary, right, echo-guided core needle biopsy, carcinoma, metastatic (compatible with breast origin).\n']	[' The specimen submitted consists of three tissue fragments measuring up to 1.2X0.1X0.1 cm. in size fixed in formalin.\n', '\n', ' Grossly, they are yellow and elastic.\n', '\n', '\n', ' All for section. Jar 0\n', '\n', ' Microscopically, it shows a picture of metastatic carcinoma of lymph node composed of tumor cells with hyperchromatic and moderate pleomorphic nuclei. The tumor lesion measures…
146	ER:['positive', 98]	PR:['negative', 0]	Her-2:2	axillary lymph node	['Soft tissue, labeled as axillary lymph node, left, echo-guided core needle biopsy, carcinoma, involved (compatible with breast origin)\n']	[' The specimen submitted consists of three tissue fragments measuring up to 1.3X0.2X0.2 cm. in size fixed in formalin.\n', '\n', ' Grossly, they are tan and elastic.\n', '\n', ' All for section. Jar 0\n', '\n', ' Microscopically, it shows a picture of invasive carcinoma involving soft tissue composed of tumor cells with hyperchromatic and moderate pleomorphic nuclei. The tumor lesion measures 0.…
147	ER:['positive', 98]	PR:None	Her-2:2	axillary lymph node	['Lymph node, axillary, right, echo-guided core needle biopsy, carcinoma, metastatic (compatible with breast origin).\n']	[' The specimen submitted consists of three tissue fragments measuring up to 1.0x0.1x0.1 cm. in size fixed in formalin.\n', '\n', ' Grossly, they are tan and elastic.\n', '\n', ' All for section. Jar 0\n', '\n', ' Microscopically, it shows a picture of metastatic carcinoma of lymph node composed of tumor cells with hyperchromatic and moderate pleomorphic nuclei arranged in micropapillary pattern.…
148	ER:['positive', 55]	PR:None	Her-2:0	axillary lymph node	['Lymph node, axillary, left, echo-guided core needle biopsy, carcinoma, metastatic (compatible with breast origin).\n']	[' The specimen submitted consists of three tissue fragments measuring up to 1.0x0.1x0.1 cm. in size fixed in formalin.\n', '\n', ' Grossly, they are tan and elastic.\n', '\n', ' All for section. Jar 0\n', '\n', ' Microscopically, it shows a picture of metastatic carcinoma of lymph node composed of tumor cells with hyperchromatic and moderate to marked pleomorphic nuclei. The tumor lesion measure…
149	ER:['positive', 98]	PR:['positive', 55]	Her-2:2	axillary lymph node	['Soft tissue, labeled as axillary lymph node, left, echo-guided core needle biopsy, carcinoma, metastatic (compatible with breast origin).\n']	[' The specimen submitted consists of two tissue fragments measuring up to 1.2*0.1*0.1 cm. in size fixed in formalin.\n', '\n', ' Grossly, they are yellow and elastic.\n', '\n', ' All for section. Jar 0\n', '\n', ' Microscopically, it shows a picture of invasive carcinoma involving soft tissue. It composed of tumor cells with hyperchromatic and moderate pleomorphic nuclei. The tumor lesion measur…
150	ER:['positive', 1]	PR:None	Her-2:0	axillary lymph node	['Lymph node, axillary, right, echo-guided core needle biopsy, carcinoma, metastatic (compatible with breast origin).\n']	[' The specimen submitted consists of three tissue fragments measuring up to 1.2X0.1X0.1 cm. in size fixed in formalin.\n', '\n', ' Grossly, they are tan and elastic.\n', '\n', ' All for section. Jar 0\n', '\n', ' Microscopically, it shows a picture of metastatic carcinoma of lymph node composed of tumor cells with hyperchromatic and moderate pleomorphic nuclei. The tumor lesion measures 0.95 cm …
151	ER:['negative', 0]	PR:None	Her-2:3	axillary lymph node	['Soft tissue, labeled as axillary lymph node, left, echo-guided core needle biopsy, invasive carcinoma, involved (compatible with breast origin).\n']	[' The specimen submitted consists of three tissue fragments measuring up to 1.2X0.1X0.1 cm. in size fixed in formalin.\n', '\n', ' Grossly, they are tan and elastic.\n', '\n', ' All for section. Jar 0\n', '\n', ' Microscopically, it shows a picture of invasive carcinoma involving sof tissue. It composed of tumor cells with hyperchromatic and moderate pleomorphic nuclei. The tumor lesion measures…
152	ER:['negative', 0]	PR:None	Her-2:2	axillary lymph node	['Lymph node, axillary, right, echo-guided core needle biopsy, carcinoma, metastatic (compatible with breast origin).\n']	[' The specimen submitted consists of six tissue fragments measuring up to 1.0x0.1x0.1cm. in size fixed in formalin.\n', '\n', ' Grossly, they are tan and elastic.\n', '\n', ' All for section. Jar 0\n', '\n', ' Microscopically, it shows a picture of metastatic carcinoma of lymph node composed of tumor cells with hyperchromatic and mild to moderate pleomorphic nuclei and apocrine differentiation. …
153	ER:['negative', 0]	PR:None	Her-2:3	axillary lymph node	['Soft tissue, labeled as axillary lymph node, right, echo-guided core needle biopsy, carcinoma, metastatic (compatible with breast origin).\n']	[' The specimen submitted consists of four tissue fragments measuring up to 1.4X0.1X0.1 cm. in size fixed in formalin.\n', '\n', ' Grossly, they are tan and elastic.\n', '\n', ' All for section. \n', '\n', ' Microscopically, it shows invasive carcinoma involving soft tissue. It composed of tumor cells with hyperchromatic and marked pleomorphic nuclei and patchy tumor necrosis. The tumor lesion me…
154	ER:['positive', 98]	PR:['positive', 40]	Her-2:1	axillary lymph node	['Lymph node, axillary, right, echo-guided core needle biopsy, carcinoma, metastatic (compatible with breast origin).\n']	[' The specimen submitted consists of four tissue fragments measuring up to 1x0.1x0.1 cm. in size fixed in formalin.\n', '\n', ' Grossly, they are tan and elastic.\n', '\n', ' All for section. \n', '\n', ' Microscopically, it shows a picture of metastatic carcinoma of lymph node composed of tumor cells with hyperchromatic and moderate pleomorphic nuclei. Focal tumor necrosis is seen. The tumor le…
155	ER:['positive', 98]	PR:None	Her-2:2	axillary lymph node	['Lymph node, axillary, left, echo-guided core needle biopsy, carcinoma, metastatic (compatible with breast origin).\n']	[' The specimen submitted consists of three tissue fragments measuring up to 1.5x0.1x0.1cm. in size fixed in formalin.\n', '\n', ' Grossly, they are tan and elastic.\n', '\n', ' All for section. \n', '\n', ' Microscopically, it shows a picture of metastatic carcinoma of lymph node composed of tumor cells with hyperchromatic and moderate pleomorphic nuclei. The tumor lesion measures 1.3 cm in diam…
156	ER:None	PR:None	Her-2:None	axillary lymph node	['Soft tissue, axilla, right, excisional biopsy, accessory breast tissue\n']	[' The specimen submitted consists of a tissue fragment measuring 7.5X6.5X2.5 cm. in size fixed in formalin.\n', '\n', ' Grossly, it is tan and elastic.\n', '\n', ' Representative sections are taken and labeled as A1-4. Jar 1\n', '\n', ' Microscopically, it shows accessory breast tissue of right axilla. Groups of terminal duct lobular units embedded within subcutaneous fat are seen. No active inf…
157	ER:['negative', 0]	PR:None	Her-2:3	axillary lymph node	['Lymph node, axillary, left, echo-guided core needle biopsy, carcinoma, metastatic (compatible with breast origin).\n']	[' The specimen submitted consists of three tissue fragments measuring up to 1.0x0.1x0.1 cm. in size fixed in formalin.\n', '\n', ' Grossly, they are tan and elastic.\n', '\n', ' All for section. \n', '\n', ' Microscopically, it shows a picture of metastatic carcinoma of lymph node composed of tumor cells with hyperchromatic and moderate pleomorphic nuclei. The tumor lesion measures 0.9 cm in dia…
158	ER:['negative', 0]	PR:['negative', 0]	Her-2:0	axillary lymph node	['Soft tissue, labeled as axillary lymph node, right, echo-guided core needle biopsy, carcinoma, metastatic (compatible with breast origin).\n']	[' The specimen submitted consists of four tissue fragments measuring up to 1.2x0.1x0.1 cm. in size fixed in formalin.\n', '\n', ' Grossly, they are tan and elastic.\n', '\n', ' All for section. \n', '\n', ' Microscopically, it shows a picture of metastatic carcinoma of lymph node composed of tumor cells with hyperchromatic and marked pleomorphic nuclei and frequent mitotic activity (up to 20/10 …
159	ER:['positive', 90]	PR:None	Her-2:3	axillary lymph node	['Lymph node, axillary, right, echo-guided core needle biopsy, carcinoma, metastatic (compatible with breast origin).\n']	[' The specimen submitted consists of four tissue fragments measuring up to 1.0x0.1x0.1 cm. in size fixed in formalin.\n', '\n', ' Grossly, they are tan and elastic.\n', '\n', ' All for section. \n', '\n', ' Microscopically, it shows a picture of metastatic carcinoma of lymph node composed of tumor cells with hyperchromatic and moderate pleomorphic nuclei. The tumor lesion measures 0.9 cm in diam…
160	ER:['positive', 95]	PR:['negative', 0]	Her-2:3	axillary lymph node	['Lymph node, axillary, right, echo-guided core needle biopsy, carcinoma, metastatic (compatible with breast origin).\n']	[' The specimen submitted consists of three tissue fragments measuring up to 1.6x0.1x0.1 cm. in size fixed in formalin.\n', '\n', ' Grossly, they are tan and elastic.\n', '\n', ' All for section. \n', '\n', ' Microscopically, it shows a picture of metastatic carcinoma of lymph node composed of tumor cells with hyperchromatic and moderate pleomorphic nuclei. The tumor lesion measures 1.3 cm in dia…
161	ER:None	PR:None	Her-2:None	axillary lymph node	['1. Skin and soft tissue, axillary, left, excision, compatible with accessory breast. \n', '2. Skin and soft tissue, axillary, right, excision, compatible with accessory breast. \n']	[' The specimen submitted in two separated bags labeled as 1: left 2: right, fixed in formalin. \n', '\n', ' Bag 1 contains one left tissue fragment measuring 6.5 x 5.0 x 2.8 cm in size. The overlying skin measures 7.0 x 1.8 cm in dimension. It is soft and yellowish. On cut, there is no definite tumor-like lesion noted inside.\n', ' Bag 2 contains one right tissue fragment measuring 5.5 x 3.5 x 3…
162	ER:['negative', 0]	PR:None	Her-2:3	axillary lymph node	['Lymph node, axillary, right, echo-guided core needle biopsy, carcinoma, metastatic (favoring breast origin).\n']	[' The specimen submitted consists of three tissue fragments measuring up to 1.5X0.1X0.1 cm. in size fixed in formalin.\n', '\n', ' Grossly, they are tan and elastic.\n', '\n', ' All for section. \n', '\n', ' Microscopically, it shows a picture of metastatic carcinoma of lymph node composed of tumor cells with hyperchromatic and moderate to marked pleomorphic nuclei. Focal tumor necrosis is seen.…
163	ER:['positive', 98]	PR:['positive', 45]	Her-2:1	axillary lymph node	['Lymph node, axillary, right, echo-guided core needle biopsy, carcinoma, metastatic (compatible with breast origin)\n']	[' The specimen submitted consists of three tissue fragments measuring up to 1.1x0.1x0.1 cm. in size fixed in formalin.\n', '\n', ' Grossly, they are tan and elastic.\n', '\n', ' All for section. \n', '\n', ' Microscopically, it shows a picture of metastatic carcinoma of lymph node composed of tumor cells with hyperchromatic and moderate pleomorphic nuclei. The tumor lesion measures 1.05 cm in di…
164	ER:['positive', 85]	PR:None	Her-2:3	axillary lymph node	['Lymph node, axillary, left, echo-guided core needle biopsy, carcinoma, metastatic (compatible with breast origin).\n']	[' The specimen submitted consists of four tissue fragments measuring up to 2.0x0.1x0.1 cm. in size fixed in formalin.\n', '\n', ' Grossly, they are yellow and elastic.\n', '\n', ' All for section. \n', '\n', ' Microscopically, it shows a picture of metastatic carcinoma of lymph node composed of tumor cells with hyperchromatic and marked pleomorphic nuclei. The tumor lesion measures 0.7 cm in dia…
165	ER:['positive', 98]	PR:None	Her-2:0	axillary lymph node	['Lymph node, axillary, right, echo-guided core needle biopsy, carcinoma, metastatic (compatible with breast origin).\n']	[' The specimen submitted consists of four tissue fragments measuring up to 1.3X0.1X0.1 cm. in size fixed in formalin.\n', '\n', ' Grossly, they are tan and elastic.\n', '\n', ' All for section. \n', '\n', ' Microscopically, it shows a picture of metastatic carcinoma of lymph node composed of tumor cells with hyperchromatic and moderate pleomorphic nuclei. The tumor lesion measures 0.8 cm in diam…
166	ER:['positive', 98]	PR:['positive', 92]	Her-2:0	axillary lymph node	['Soft tissue, axillary, left, echo-guided core needle biopsy, carcinoma, metastatic (compatible with breast origin). \n']	[' The specimen submitted consists of four tissue fragments measuring up to 1.3X0.1X0.1 cm. in size fixed in formalin.\n', '\n', ' Grossly, they are tan and elastic.\n', '\n', ' All for section. \n', '\n', ' Microscopically,it shows a picture of invasive carcinoma involving soft tissue composed of tumor cells with hyperchromatic and mild pleomorphic nuclei arranged in linear, cord, or nest patter…
167	ER:['positive', 98]	PR:['positive', 98]	Her-2:2	axillary lymph node	['Soft tissue, labeled as axillary lymph node, left, status post MRM for left breast cancer, echo-guided core needle biopsy, carcinoma, metastatic (favoring breast origin).\n']	[' The specimen submitted consists of four tissue fragments measuring up to 1.0X0.1X0.1 cm. in size fixed in formalin.\n', '\n', ' Grossly, they are tan and elastic.\n', '\n', ' All for section. \n', '\n', ' Microscopically, it shows a picture of invasive carcinoma involving soft tissue composed of tumor cells with hyperchromatic and moderate pleomorphic nuclei. The tumor lesion measures 0.9 cm i…
168	ER:['negative', 0]	PR:None	Her-2:3	axillary lymph node	['Lymph node, axillary, right, echo-guided core needle biopsy, carcinoma, metastatic (compatible with breast origin).\n']	[' The specimen submitted consists of four tissue fragments measuring up to 1.2x0.1x0.1 cm. in size fixed in formalin.\n', '\n', ' Grossly, they are tan and elastic.\n', '\n', ' All for section. \n', '\n', ' Microscopically, it shows a picture of metastatic carcinoma of lymph node composed of tumor cells with hyperchromatic and moderate pleomorphic nuclei. The tumor lesion measures 1.1 cm in diam…
169	ER:['positive', 98]	PR:None	Her-2:2	axillary lymph node	['Lymph node, axillary, right, echo-guided core needle biopsy, carcinoma, micrometastatic (compatible with breast origin).\n']	[' The specimen submitted consists of four tissue fragments measuring up to 1.0x0.1x0.1 cm. in size fixed in formalin.\n', '\n', ' Grossly, they are tan and elastic.\n', '\n', ' All for section. \n', '\n', ' Microscopically, it shows a picture of metastatic carcinoma of lymph node composed of tumor cells with hyperchromatic and moderate pleomorphic nuclei. The tumor lesion measures 0.1 cm in diam…
170	ER:['positive', 95]	PR:None	Her-2:0	axillary lymph node	['Lymph node, axillary, left, echo-guided core needle biopsy, carcinoma, metastatic (compatible with breast origin).\n']	[' The specimen submitted consists of three tissue fragments measuring up to 0.6x0.1x0.1 cm. in size fixed in formalin.\n', '\n', ' Grossly, they are tan and elastic.\n', '\n', ' All for section. \n', '\n', ' Microscopically, it shows a picture of metastatic carcinoma of lymph node composed of tumor cells with hyperchromatic and moderate pleomorphic nuclei. The tumor lesion measures 0.65 cm in di…
171	ER:None	PR:None	Her-2:None	axillary lymph node	['Skin and subcutaneous tissue, axilla, left, excision, accessory breast\n']	[' The specimen submitted consists of two tissue fragments measuring up to 2.5x2.5x0.8 cm. in size fixed in formalin.\n', '\n', ' Grossly, they are yellow and soft.\n', '\n', ' Representative section is taken. \n', '\n', ' Microscopically, it shows accessory breast of left axilla. Presence of mammary lobules and ductules in the lower dermis and subcutaneous tissue is seen.\n', '\n', '????2015396…
172	ER:['positive', 80]	PR:None	Her-2:2	axillary lymph node	['Lymph node, axillary, left, echo-guided core needle biopsy, carcinoma, metastatic (compatible with breast origin).\n']	[' The specimen submitted consists of three tissue fragments measuring up to 0.7x0.1x0.1 cm. in size fixed in formalin.\n', '\n', ' Grossly, they are tan and elastic.\n', '\n', ' All for section. \n', '\n', ' Microscopically, it shows a picture of metastatic carcinoma of lymph node composed of tumor cells with hyperchromatic and mild to moderate pleomorphic nuclei. The tumor lesion measures 0.4 c…
173	ER:['negative', 0]	PR:None	Her-2:0	axillary lymph node	['Soft tissue, axillary, right, echo-guided core needle biopsy, carcinoma, metastatic (compatible with breast origin)\n']	[' The specimen submitted consists of four tissue fragments measuring up to 0.6x0.1x0.1 cm. in size fixed in formalin.\n', '\n', ' Grossly, they are tan and elastic.\n', '\n', ' All for section. \n', '\n', ' Microscopically, it shows a picture of invasive carcinoma involving soft tissue with extensive tumor necrosis (about 70-80%). It composed of tumor cells with hyperchromatic and moderate to ma…
174	ER:['negative', 0]	PR:None	Her-2:0	axillary lymph node	['Lymph node, axillary, left, echo-guided core needle biopsy, carcinoma, metastatic (compatible with breast origin).\n']	[' The specimen submitted consists of two tissue fragments measuring up to 1.5X0.1X0.1 cm. in size fixed in formalin.\n', '\n', ' Grossly, they are tan and elastic.\n', '\n', ' All for section. Jar 0\n', '\n', ' Microscopically, it shows a picture of metastatic carcinoma of lymph node composed of tumor cells with hyperchromatic and moderate pleomorphic nuclei. The tumor lesion measures 1.2 cm in …
175	ER:['positive', 98]	PR:None	Her-2:3	axillary lymph node	['Lymph node, axillary, left, echo-guided core needle biopsy, carcinoma, metastatic (compatible with breast origin)\n']	[' The specimen submitted consists of three tissue fragments measuring up to 0.8x0.1x0.1 cm. in size fixed in formalin.\n', '\n', ' Grossly, they are tan and elastic.\n', '\n', ' All for section. \n', '\n', ' Microscopically, it shows a picture of metastatic carcinoma of lymph node composed of tumor cells with hyperchromatic and moderate pleomorphic nuclei. The tumor lesion measures 0.4 cm in dia…
176	ER:['positive', 98]	PR:['positive', 80]	Her-2:0	axillary lymph node	['Soft tissue, labeled as axillary lymph node, right, echo-guided core needle biopsy, carcinoma, involved (compatible with breast origin).\n']	[' The specimen submitted consists of four tissue fragments measuring up to 1.2X0.1X0.1 cm. in size fixed in formalin.\n', '\n', ' Grossly, they are tan and elastic.\n', '\n', ' All for section. \n', '\n', ' Microscopically, it shows a picture of invasive carcinoma involving soft tissuee composed of tumor cells with hyperchromatic and moderate pleomorphic nuclei. Patchy tumor necrosis is seen. Th…
177	ER:['positive', 98]	PR:['positive', 98]	Her-2:1	axillary lymph node	['Lymph node, axillary, left, echo-guided core needle biopsy, carcinoma, metastatic (compatible with breast origin).\n']	[' One pathologic slide of pathologic No.YSP2017-3625 and Hematoxylin & eosin stain was received from 瘞豢派??銝剖?. \n', '\n', ' Microscopically, it shows a picture of metastatic carcinoma of lymph node composed of tumor cells with hyperchromatic and moderate pleomorphic nuclei. The tumor lesion measures 0.65 cm in diameter. The immuohistochemical study performed in our hospital reveals the tumor ce…
178	ER:['positive', 95]	PR:['positive', 95]	Her-2:2	axillary lymph node	['Lymph node, axillary, left, echo-guided core needle biopsy, carcinoma, metastatic (favoring breast origin).\n']	[' The specimen submitted consists of three tissue fragments measuring up to 1.5x0.1x0.1 cm. in size fixed in formalin.\n', '\n', ' Grossly, they are tan and elastic.\n', '\n', ' All for section. \n', '\n', ' Microscopically, it shows a picture of metastatic carcinoma of lymph node composed of tumor cells with hyperchromatic and mild to moderate pleomorphic nuclei. The tumor lesion measures 0.8 c…
179	ER:['positive', 10]	PR:None	Her-2:2	axillary lymph node	['Lymph node, axillary, left, echo-guided core needle biopsy, carcinoma, metastatic (compatible with breast origin).\n']	[' The specimen submitted consists of three tissue fragments measuring up to 1.1x0.1x0.1cm. in size fixed in formalin.\n', '\n', ' Grossly, they are tan and elastic.\n', '\n', ' All for section. \n', '\n', ' Microscopically, it shows a picture of metastatic carcinoma of lymph node composed of tumor cells with hyperchromatic and moderate to marked pleomorphic nuclei. The tumor lesion measures 0.9 …
180	ER:['positive', 98]	PR:None	Her-2:2	axillary lymph node	['Lymph node, axillary, right, echo-guided core needle biopsy, carcinoma, metastatic (compatible with breast origin).\n']	[' The specimen submitted consists of three tissue fragments measuring up to 1.2x0.1x0.1 cm. in size fixed in formalin.\n', '\n', ' Grossly, they are yellow and elastic.\n', '\n', '\n', ' All for section. \n', '\n', ' Microscopically, it shows a picture of metastatic carcinoma of lymph node composed of tumor cells with hyperchromatic and moderate to marked pleomorphic nuclei. Focal tumor necrosis…
181	ER:['positive', 98]	PR:None	Her-2:3	axillary lymph node	['Soft tissue, labeled as axillary lymph node, left, echo-guided core needle biopsy, carcinoma, metastatic (compatible with breast origin).\n']	[' The specimen submitted consists of three tissue fragments measuring up to 1.5x0.1x0.1 cm. in size fixed in formalin.\n', '\n', ' Grossly, they are tan and elastic.\n', '\n', ' All for section. \n', '\n', ' Microscopically, it shows a picture of invasive carcinoma involving soft tissue. No well preserved lymph node tissue is seen. It composed of tumor cells with hyperchromatic and moderate pleo…
182	ER:['negative', 0]	PR:None	Her-2:1	axillary lymph node	['Soft tissue, labeled as axillary lymph node, left, echo-guided core needle biopsy, intravascular tumor thrombi (compatible with breast origin, see description).\n']	[' The specimen submitted consists of three tissue fragments measuring up to 0.5x0.1x0.1 cm. in size fixed in formalin.\n', '\n', ' Grossly, they are tan and elastic.\n', '\n', ' All for section. \n', '\n', ' Microscopically, it shows small cystic lesion lined by atypical cells with hyperchromatic and moderate pleomorphic nuclei and underlying vascular wall and adjacent reactive lymphoid hyperpla…
183	ER:['positive', 98]	PR:None	Her-2:2	axillary lymph node	['Soft tissue, labeled as axillary lymph node, left, echo-guided core needle biopsy, invasive carcinoma, involved (compatible with breast origin).\n']	[' The specimen submitted consists of three tissue fragments measuring up to 1.2x0.1x0.1 cm. in size fixed in formalin.\n', '\n', ' Grossly, they are tan and elastic.\n', '\n', ' All for section. \n', '\n', ' Microscopically, it shows a picture of invasive carcinoma involving fibroadipose tissue. It composed of tumor cells with hyperchromatic and moderate pleomorphic nuclei. The tumor lesion meas…
184	ER:['positive', 98]	PR:None	Her-2:0	axillary lymph node	['Lymph node, axillary, right, echo-guided core needle biopsy, carcinoma, micrometastatic (compatible with breast origin).\n']	[' The specimen submitted consists of three tissue fragments measuring up to 0.6x0.1x0.1 cm. in size fixed in formalin.\n', '\n', ' Grossly, they are tan and elastic.\n', '\n', ' All for section. \n', '\n', ' Microscopically, it shows a picture of metastatic carcinoma of lymph node composed of tumor cells with hyperchromatic and mild pleomorphic nuclei with presence of extracellular mucin. The tu…
185	ER:None	PR:None	Her-2:None	axillary lymph node	['Soft tissue, axillary, right, excision, benign mammary tissue, compatible with accessory breast.\n']	[' The specimen submitted from 銝剖??鞊?? consists of three tissue fragments measuring up to 3.0x3.0x1.5 cm. in size fixed in formalin.\n', '\n', ' Grossly, they are tan and elastic.\n', '\n', ' Representative section is taken. \n', ' A1-2\n', '\n', ' Microscopically, the sections show benign mammary ductal and acini tissues in fibroadipose tissue. Focal ductal dilatation and mild periducal lym…
186	ER:None	PR:None	Her-2:None	axillary lymph node	['Soft tissue, axillary, right, excision, benign mammary tissue, compatible with accessory breast.\n']	[' The specimen submitted from 銝剖??鞊?? consists of three tissue fragments measuring up to 3.0x3.0x1.5 cm. in size fixed in formalin.\n', '\n', ' Grossly, they are tan and elastic.\n', '\n', ' Representative section is taken. \n', ' A1-2\n', '\n', ' Microscopically, the sections show benign mammary ductal and acini tissues in fibroadipose tissue. Focal ductal dilatation and mild periducal lym…
187	ER:['positive', 98]	PR:['positive', 98]	Her-2:2	axillary lymph node	['Soft tissue, axillary region, right, status post simple mastectomy for DCIS of right breast, echo-guided core needle biopsy, carcinoma, involved (compatible with breast origin).\n']	[' The specimen submitted consists of three tissue fragments measuring up to 1.5x0.1x0.1 cm. in size fixed in formalin.\n', '\n', ' Grossly, they are tan and elastic.\n', '\n', ' All for section. \n', '\n', ' Microscopically, it shows a picture of invasive carcinoma involving soft tissue. It composed of tumor cells with hyperchromatic and mild to moderate pleomorphic nuclei. The tumor lesion meas…
188	ER:['positive', 98]	PR:['positive', 40]	Her-2:2	axillary lymph node	['Tissue, labeled as axillary lymph node, left, echo-guided core needle biopsy, carcinoma, involved (compatible with breast origin, see description).\n']	[' The specimen submitted consists of three tissue fragments measuring up to 1.2X0.1X0.1 cm. in size fixed in formalin.\n', '\n', ' Grossly, they are tan and elastic.\n', '\n', ' All for section. \n', '\n', ' Microscopically, it shows a picture of invasive carcinoma involving soft tissue. It composed of tumor cells with hyperchromatic and moderate to marked pleomorphic nuclei. The tumor lesion me…
189	ER:['positive', 99]	PR:['positive', 20]	Her-2:3	axillary lymph node	['Lymph nodes, sentinel, right axillary, lymph node dissection, carcinoma, metastatic (1/2, consistent with breast origin).\n']	[' The specimen submitted consist of two pieces of fibroadipose tissue measuring up to 3.0x1.8x1.2 cm in size, fixed in formalin. \n', ' Two enlarged lymph nodes are dissected from the specimen. One of them is diffusely involved by whitish tumor. \n', ' \n', ' Representative sections taken and labeled as A1-4. Jar 1.\n', ' A1-2 consist of the same lymph node; A3 bisected. \n', '\n', ' Microscopic…
190	ER:['positive', 98]	PR:None	Her-2:3	axillary lymph node	['Soft tissue, labeled as axillary lymph node, left, echo-guided core needle biopsy, carcinoma, involved (compatible with breast origin).\n']	[' The specimen submitted consists of three tissue fragments measuring up to 0.6x0.1x0.1 cm. in size fixed in formalin.\n', '\n', ' Grossly, they are tan and elastic.\n', '\n', ' All for section. \n', '\n', ' Microscopically, it shows a picture of invasive carcinoma involving the fibroadipose tissue. It composed of tumor cells with hyperchromatic and moderate pleomorphic nuclei. The tumor lesion …
191	ER:['negative', 0]	PR:None	Her-2:2	axillary lymph node	['Tissue, labeled as axillary lymph node, left, status post partial mastectomy for left breast cancer, echo-guided core needle biopsy, carcinoma, metastatic (faovring breast origin, see description)\n']	[' The specimen submitted consists of five tissue fragments measuring up to 1.4x0.1x0.1 cm. in size fixed in formalin.\n', '\n', ' Grossly, they are tan and elastic.\n', '\n', ' All for section. \n', '\n', ' Microscopically, it shows a picture of invasive carcinoma composed of tumor cells with hyperchromatic and moderate to marked pleomorphic nuclei with stromal hyalinized fibrosis. The tumor les…
192	ER:['positive', 95]	PR:None	Her-2:2	axillary lymph node	['Lymph node, axillary, right, echo-guided core needle biopsy, carcinoma, micrometastatic (compatible with breast origin).\n']	[' The specimen submitted consists of five tissue fragments measuring up to 0.5X0.1X0.1 cm. in size fixed in formalin.\n', '\n', ' Grossly, they are tan and elastic.\n', '\n', ' All for section. \n', '\n', ' Microscopically, it shows a picture of metastatic carcinoma of lymph node composed of tumor cells with hyperchromatic and mild to moderate pleomorphic nuclei. The tumor lesion measures less t…
193	ER:['positive', 98]	PR:None	Her-2:2	axillary lymph node	['Tissue, labeled as axillary lymph node, right, echo-guided core needle biopsy, carcinoma, involved (compatible with breast origin, see description).\n']	[' The specimen submitted consists of four tissue fragments measuring up to 0.8x0.1x0.1 cm. in size fixed in formalin.\n', '\n', ' Grossly, they are tan and elastic.\n', '\n', ' All for section. \n', '\n', ' Microscopically, it shows a picture of invasive carcinoma. It composed of tumor cells with hyperchromatic and mild to moderate pleomorphic nuclei. The tumor lesion measures 0.5 cm in diameter…
194	ER:None	PR:None	Her-2:None	axillary lymph node	['Soft tissue, axillary, right, exicsion, consistent with accessory breast.\n']	[' The specimen submitted consists of two tissue fragments measuring up to 7.5x5.0x2.5 cm. in size fixed in formalin.\n', '\n', ' Grossly, they are yellowish-tan and soft.\n', '\n', ' Representative section is taken. A1-4 \n', '\n', ' Microscopically, the section shows abundant adipose tissues with some fibrotic bands. Few unremarkable mammary glands are also included; it is consistent with acces…
195	ER:['positive', 98]	PR:None	Her-2:1	axillary lymph node	['Lymph node, axillary, left, echo-guided core needle biopsy, carcinoma, metastatic (compatible with breast origin).\n']	[' The specimen submitted consists of three tissue fragments measuring up to 0.5x0.1x0.1 cm. in size fixed in formalin.\n', '\n', ' Grossly, they are tan and elastic.\n', '\n', ' All for section. \n', '\n', ' Microscopically, it shows a picture of metastatic carcinoma of lymph node composed of tumor cells with hyperchromatic and moderate pleomorphic nuclei. The tumor lesion measures 0.3 cm in dia…
196	ER:['positive', 80]	PR:['positive', 5]	Her-2:3	axillary lymph node	['Tissue, labeled as axillary lymph node, left, echo-guided core needle biopsy, invasive carcinoma, involved (compatible with breast origin, see description).\n']	[' The specimen submitted consists of three tissue fragments measuring up to 1.5x0.1x0.1 cm. in size fixed in formalin.\n', '\n', ' Grossly, they are tan and elastic.\n', '\n', ' All for section. \n', '\n', ' Microscopically, it shows a picture of invasive carcinoma involving soft tissue. It composed of tumor cells with hyperchromatic and moderate pleomorphic nuclei. The tumor lesion measures 1.1…
197	ER:['positive', 98]	PR:None	Her-2:3	axillary lymph node	['Lymph node, axillary, left, echo-guided core needle biopsy, carcinoma, metastatic (compatible with breast origin).\n']	[' The specimen submitted consists of four tissue fragments measuring up to 0.9x0.1x0.1 cm. in size fixed in formalin.\n', '\n', ' Grossly, they are tan and elastic.\n', '\n', ' All for section. \n', '\n', ' Microscopically, it shows a picture of metastatic carcinoma of lymph node composed of tumor cells with hyperchromatic and moderate pleomorphic nuclei. The tumor lesion measures 0.9 cm in diam…
198	ER:['negative', 0]	PR:None	Her-2:0	axillary lymph node	['Lymph node, axillary, left, echo-guided core needle biopsy, carcinoma, metastatic (compatible with breast origin).\n']	[' The specimen submitted consists of three tissue fragments measuring up to 1.5x0.1x0.1 cm. in size fixed in formalin.\n', '\n', ' Grossly, they are tan and elastic.\n', '\n', ' All for section. \n', '\n', ' Microscopically, it shows a picture of metastatic carcinoma of lymph node composed of tumor cells with hyperchromatic, marked pleomorphic nuclei and frequent mitotic activity. The tumor lesi…
199	ER:['positive', 5]	PR:None	Her-2:3	axillary lymph node	['Lymph node, axillary, right, echo-guided core needle biopsy, carcinoma, metastatic (compatible with breast origin).\n']	[' The specimen submitted consists of three tissue fragments measuring up to 1.5x0.1x0.1 cm. in size fixed in formalin.\n', '\n', ' Grossly, they are tan and elastic.\n', '\n', ' All for section. \n', '\n', ' Microscopically, it shows a picture of metastatic carcinoma of lymph node composed of tumor cells with hyperchromatic and moderate pleomorphic nuclei. The tumor lesion measures 1.3 cm in dia…
200	ER:['positive', 98]	PR:['positive', 15]	Her-2:2	axillary lymph node	['Lymph node, axillary, left, echo-guided core needle biopsy, carcinoma, metastatic (compatible with breast origin).\n']	[' The specimen submitted consists of four tissue fragments measuring up to 1.1X0.1X0.1 cm. in size fixed in formalin.\n', '\n', ' Grossly, they are tan and elastic.\n', '\n', ' All for section. \n', '\n', ' Microscopically, it shows a picture of metastatic carcinoma of lymph node composed of tumor cells with hyperchromatic and moderate pleomorphic nuclei. The tumor lesion measures 0.5 cm in diam…
201	ER:['negative', 0]	PR:None	Her-2:None	axillary lymph node	['Skin and soft tissue, axillary, right, partial mastectomy, consistent with accesory breast clinically.\n']	[' The specimen submitted consists of a tissue fragment measuring 5.5x4.5x2.0 cm. in size fixed in formalin.\n', '\n', ' Grossly, it is tan and elastic.\n', '\n', ' Representative section is taken. A1-4\n', ' \n', ' Microscopically, the sections contain skin and subcutaneous adipose tissue with apocrine and eccrine sweat gland, and some mammary glands among the adipose tissue. The picture is cons…
202	ER:['negative', 0]	PR:None	Her-2:0	axillary lymph node	['Tissue, labeled as axillary lymph node, right, echo-guided core needle biopsy, invasive carcinoma, involved (compatible with breast origin, see description)\n']	[' The specimen submitted consists of three tissue fragments measuring up to 1.5x0.1x0.1 cm. in size fixed in formalin.\n', '\n', ' Grossly, they are tan and elastic.\n', '\n', ' All for section. \n', '\n', ' Microscopically, it shows a picture of invasive carcinoma involving soft tissue with focal tissue necrosis. It composed of tumor cells with hyperchromatic and moderate to marked pleomorphic …
203	ER:['negative', 0]	PR:None	Her-2:3	axillary lymph node	['Tissue, labeled as axillary lymph node, right, echo-guided core needle biopsy, carcinoma, involved (compatible with breast origin, see description).\n']	[' The specimen submitted consists of three tissue fragments measuring up to 1.5x0.1x0.1 cm. in size fixed in formalin.\n', '\n', ' Grossly, they are tan and elastic.\n', '\n', ' All for section. \n', '\n', ' Microscopically, it shows a picture of invasive carcinoma involving soft tissue. It composed of tumor cells with hyperchromatic and moderate pleomorphic nuclei with focal presence of intracy…
204	ER:['negative', 0]	PR:None	Her-2:2	axillary lymph node	['Lymph node, axillary, right, echo-guided core needle biopsy, carcinoma, metastatic (compatible with breast origin).\n']	[' The specimen submitted consists of three tissue fragments measuring up to 0.4X0.1X0.1 cm. in size fixed in formalin.\n', '\n', ' Grossly, they are tan and elastic.\n', '\n', ' All for section. \n', '\n', ' Microscopically, it shows a picture of metastatic carcinoma of lymph node composed of tumor cells with hyperchromatic and moderate pleomorphic nuclei. Focal tumor necrosis is seen. The tumor…
205	ER:['positive', 98]	PR:None	Her-2:0	axillary lymph node	['Lymph node, axillary, right, echo-guided core needle biopsy, carcinoma, metastatic (compatible with breast origin).\n']	[' The specimen submitted consists of four tissue fragments measuring up to 1.3x0.1x0.1 cm. in size fixed in formalin.\n', '\n', ' Grossly, they are tan and soft.\n', '\n', ' All for section. \n', '\n', ' Microscopically, it shows a picture of metastatic carcinoma of lymph node composed of tumor cells with hyperchromatic and moderate pleomorphic nuclei. The tumor lesion measures 0.7 cm in diamete…
206	ER:['positive', 98]	PR:['positive', 15]	Her-2:1	axillary lymph node	['Tissue, labeled as axillary lymph node, right, echo-guided core needle biopsy, carcinoma, metastatic (compatible with breast origin).\n']	[' The specimen submitted consists of three tissue fragments measuring up to 1.1x0.1x0.1 cm. in size fixed in formalin.\n', '\n', ' Grossly, they are tan and elastic.\n', '\n', ' All for section. \n', '\n', ' Microscopically, it shows a picture of invasive carcinoma involving the soft tissue. It composed of tumor cells with hyperchromatic and moderate pleomorphic nuclei. The tumor lesion measures…
207	ER:['negative', 0]	PR:['negative', 0]	Her-2:3	axillary lymph node	['Lymph node, axillary, left, status post MRM for left breast cancer, echo-guided core needle biopsy, carcinoma, metastatic (compatible with breast origin).\n']	[' The specimen submitted consists of six tissue fragments measuring up to 1.1x0.1x0.1 cm. in size fixed in formalin.\n', '\n', ' Grossly, they are tan and soft.\n', '\n', ' All for section. \n', '\n', ' Microscopically, it shows a picture of metastatic carcinoma of lymph node composed of tumor cells with hyperchromatic and moderate pleomorphic nuclei. The tumor lesion measures 0.5 cm in diameter…
208	ER:['positive', 98]	PR:['positive', 98]	Her-2:2	axillary lymph node	['Tissue, labeled as axillary lymph node, left, status post simple mastectomy for left breast cancer, echo-guided biopsy, carcinoma involved (compatible with breast origin, see description). \n']	[' The specimen submitted consists of seven tissue fragments measuring up to 0.4x0.1x0.1 cm. in size fixed in formalin.\n', '\n', ' Grossly, they are tan and soft.\n', '\n', ' All for section. \n', '\n', ' Microscopically, it shows separated fragments of papillary proliferation lesion composed of tumor cells with mild to moderate nuclear atypia. The immunohistochemical study reveals CK5/6(negativ…
209	ER:['negative', 0]	PR:None	Her-2:3	axillary lymph node	['Lymph node, axillary, left, echo-guided core needle biopsy, carcinoma, metastatic (compatible with breast origin).\n']	[' The specimen submitted consists of four tissue fragments measuring up to 1.5x0.1x0.1 cm. in size fixed in formalin.\n', '\n', ' Grossly, they are tan and soft.\n', '\n', ' All for section. \n', '\n', ' Microscopically, it shows a picture of metastatic carcinoma of lymph node composed of tumor cells with hyperchromatic and moderate pleomorphic nuclei. Focal tumor necrosis is seen. The tumor les…
210	ER:['positive', 98]	PR:None	Her-2:1	axillary lymph node	['Lymph node, axillary, left, echo-guided core needle biopsy, carcinoma, metastatic (compatible with breast origin).\n']	[' The specimen submitted consists of six tissue fragments measuring up to 0.7x0.1x0.1 cm. in size fixed in formalin.\n', '\n', ' Grossly, they are tan and soft.\n', '\n', ' All for section. \n', '\n', ' Microscopically, it shows a picture of metastatic carcinoma of lymph node composed of tumor cells with hyperchromatic and moderate pleomorphic nuclei. The tumor lesion measures 0.4 cm in diameter…
211	ER:['positive', 98]	PR:None	Her-2:2	axillary lymph node	['Tissue, labeled as axillary lymph node, right, echo-guided core needle biopsy, carcinoma, metastatic (compatible with breast origin, see description).\n']	[' The specimen submitted consists of four tissue fragments measuring up to 1.4x0.1x0.1 cm. in size fixed in formalin.\n', '\n', ' Grossly, they are tan and elastic.\n', '\n', ' All for section. \n', '\n', ' Microscopically, it shows a picture of invasive carcinoma involving soft tissue. It composed of tumor cells with hyperchromatic and marked pleomorphic nuclei. The tumor lesion measures 1.0 cm…
212	ER:['negative', 0]	PR:None	Her-2:3	axillary lymph node	['Lymph node, axillary, left, echo-guided core needle biopsy, carcinoma, metastatic (compatible with breast origin).\n']	[' The specimen submitted consists of four tissue fragments measuring up to 1.5x0.1x0.1 cm. in size fixed in formalin.\n', '\n', ' Grossly, they are tan and soft.\n', '\n', ' All for section. \n', '\n', ' Microscopically, it shows a picture of metastatic carcinoma of lymph node composed of tumor cells with hyperchromatic and moderate pleomorphic nuclei. The tumor lesion measures 0.7 cm in diamete…
213	ER:['positive', 90]	PR:['positive', 20]	Her-2:3	axillary lymph node	['Lymph node, axillary, left, echo-guided core needle biopsy, carcinoma, metastatic (compatible with breast origin).\n']	[' The specimen submitted consists of three tissue fragments measuring up to 0.6x0.2x0.2 cm. in size fixed in formalin.\n', '\n', ' Grossly, they are tan and elastic.\n', '\n', ' All for section. \n', '\n', ' Microscopically, it shows a picture of metastatic carcinoma of lymph node composed of tumor cells with hyperchromatic and moderate to marked pleomorphic nuclei. The tumor lesion measures 0.5…
214	ER:['negative', 0]	PR:None	Her-2:None	axillary lymph node	['Skin, axillary region, left, excisional biopsy, accessry breast tissue with evident ductal ectasia, and scattered intraductal non-atypical papilloma formation and ductal epithelial hyperplasia.\n']	[' The specimen submitted consists of a tissue fragment measuring 0.9x0.3x0.5 cm. in size fixed in formalin.\n', '\n', ' Grossly, it is tan and elastic.\n', '\n', ' All for section. \n', '\n', ' Microscopically, it shows a picture of accessry breast tissue with evident ductal ectasia, scattered intraductal non-atypical papilloma formation and ductal epithelial hyperplasia, mild periductular small…
215	ER:['negative', 0]	PR:None	Her-2:3	axillary lymph node	['Lymph node, axillary, right, echo-guided core needle biopsy, carcinoma, metastatic (compatible with breast origin). \n']	[' The specimen submitted consists of four tissue fragments measuring up to 1.5x0.1x0.1 cm. in size fixed in formalin.\n', '\n', ' Grossly, they are tan and elastic.\n', '\n', ' All for section. \n', '\n', ' Microscopically, it shows a picture of metastatic carcinoma of lymph node composed of tumor cells with hyperchromatic and moderate to marked pleomorphic nuclei. Focal tumor necrosis is seen. …
216	ER:['negative', 0]	PR:None	Her-2:None	axillary lymph node	['Soft tissue, axillary, right, echo-guided core needle biopsy, acessory breast with secretory change and adenosis (see description).\n']	[' The specimen submitted consists of five tissue fragments measuring up to 0.3x0.2x0.1 cm. in size fixed in formalin.\n', '\n', ' Grossly, they are tan and elastic.\n', '\n', ' All for section. \n', '\n', ' Microscopically, it shows adenosis with secretory change of mammary lobular tissue with focal ductal ectasia. The acessory breast with secretory change and adenosis is suggested. Please corre…
217	ER:['negative', 0]	PR:['negative', 0]	Her-2:0	axillary lymph node	['Tissue, labeled as axillary lymph node, left, echo-guided core needle biopsy, carcinoma, involved (compatible with breast origin, see description).\n']	[' The specimen submitted consists of four tissue fragments measuring up to 1.5x0.1x0.1 cm. in size fixed in formalin.\n', '\n', ' Grossly, they are tan and elastic.\n', '\n', ' All for section. \n', '\n', ' Microscopically, it shows a picture of invasive carcinoma involving soft tissue. It composed of tumor cells with hyperchromatic and moderate pleomorphic nuclei and focal intracytoplasmic muci…
218	ER:['positive', 95]	PR:['positive', 3]	Her-2:2	axillary lymph node	['Tissue, labeled as axillary lymph node, right, echo-guided core needle biopsy, carcinoma, metastatic (compatible with breast origin, see description).\n']	[' The specimen submitted consists of four tissue fragments measuring up to 1.9x0.1x0.1 cm. in size fixed in formalin.\n', '\n', ' Grossly, they are tan and soft.\n', '\n', ' All for section. \n', '\n', ' Microscopically,it shows a picture of invasive carcinoma involving soft tissue. It composed of tumor cells with hyperchromatic and moderate to marked pleomorphic nuclei. The tumor lesion measure…
219	ER:['positive', 85]	PR:None	Her-2:2	axillary lymph node	['Lymph node, axillary, left, echo-guided core needle biopsy, carcinoma, metastatic (compatible with breast origin, see description).\n']	[' The specimen submitted consists of four tissue fragments measuring up to 1x0.1x0.1 cm. in size fixed in formalin.\n', '\n', ' Grossly, they are tan and elastic.\n', '\n', ' All for section. \n', '\n', ' Microscopically, it shows a picture of metastataic invasive carcinoma composed of tumor cells with hyperchromatic and moderate to marked pleomorphic nuclei and frequent mitotic activity (more t…
220	ER:['positive', 98]	PR:None	Her-2:2	axillary lymph node	['Lymph node, axillary, right, echo-guided core needle biopsy, carcinoma, metastatic (compatible with breast origin).\n']	[' The specimen submitted consists of three tissue fragments measuring up to 0.3x0.1x0.1 cm. in size fixed in formalin.\n', '\n', ' Grossly, they are tan and elastic.\n', '\n', ' All for section. \n', '\n', ' Microscopically, it shows a picture of metastatic carcinoma of lymph node composed of tumor cells with hyperchromatic and moderate pleomorphic nuclei. The tumor lesion measures 0.4 cm in dia…
221	ER:['negative', 0]	PR:None	Her-2:3	axillary lymph node	['Lymph node, axillary, left, echo-guided core needle biopsy, carcinoma, metastatic (compatible with breast origin). \n']	[' The specimen submitted consists of five tissue fragments measuring up to 0.9x0.1x0.1 cm. in size fixed in formalin.\n', '\n', ' Grossly, they are tan and soft.\n', '\n', ' All for section. \n', '\n', ' Microscopically, it shows a picture of metastatic carcinoma of lymph node composed of tumor cells with hyperchromatic and moderate pleomorphic nuclei. The tumor lesion measures 0.55 cm in diamet…
222	ER:['positive', 95]	PR:['positive', 30]	Her-2:0	axillary lymph node	['Lymph node, axillary, left, echo-guided core needle biopsy, carcinoma, metastatic (favoring breast origin).\n']	[' The specimen submitted consists of three tissue fragments measuring up to 1.0x0.1x0.1cm. in size fixed in formalin.\n', '\n', ' Grossly, they are tan and elastic.\n', '\n', ' All for section. \n', '\n', ' Microscopically, it shows a picture of metastatic carcinoma of lymph node composed of tumor cells with hyperchromatic and moderate pleomorphic nuclei and activt mitotic activity (up to 11/10 …
223	ER:['positive', 98]	PR:['negative', 0]	Her-2:2	axillary lymph node	['Lymph node, axillary, right, echo-guided core needle biopsy, carcinoma, metastatic (compatible with breast origin).\n']	[' The specimen submitted consists of three tissue fragments measuring up to 1.3x0.1x0.1 cm. in size fixed in formalin.\n', '\n', ' Grossly, they are tan and elastic.\n', '\n', ' All for section. \n', '\n', ' Microscopically, it shows a picture of metastatic carcinoma of lymph node composed of tumor cells with hyperchromatic and moderate pleomorphic nuclei. The tumor lesion measures 0.65 cm in di…
224	ER:['negative', 0]	PR:None	Her-2:0	axillary lymph node	['Lymph node, axillary, left, echo-guided core needle biopsy, carcinoma, metastatic (compatible with breast origin).\n']	[' The specimen submitted consists of six tissue fragments measuring up to 0.8x0.1x0.1 cm. in size fixed in formalin.\n', '\n', ' Grossly, they are tan and soft.\n', '\n', ' All for section. \n', '\n', ' Microscopically, it shows a picture of metastatic carcinoma of lymph node composed of tumor cells with hyperchromatic and moderate to marked pleomorphic nuclei. The tumor lesion measures 0.6 cm i…
225	ER:['positive', 95]	PR:['positive', 40]	Her-2:3	axillary lymph node	['Lymph node, axillary, right, echo-guided core needle biopsy, carcinoma, metastatic (compatible with breast origin). \n', '\n']	[' The specimen submitted consists of three tissue fragments measuring up to 1.0x0.1x0.1 cm. in size fixed in formalin.\n', '\n', ' Grossly, they are tan and elastic.\n', '\n', ' All for section. \n', '\n', ' Microscopically, it shows a picture of metastatic carcinoma of lymph node composed of tumor cells with hyperchromatic and marked pleomorphic nuclei. The tumor lesion measures 0.25 cm in diam…
226	ER:None	PR:None	Her-2:None	axillary lymph node	['Skin and soft tissue, axillary, bilateral, excisional biopsy, (1) accessory breast tissue and (2) epidermal inclusion cyst of infundibular type.\n']	[' The specimen submitted consists of more than ten tissue fragments measuring up to 2x1x0.5 cm. in size fixed in formalin.\n', '\n', ' Grossly, they are tan and elastic.\n', '\n', ' All for sections (A1-5). Jar 0.\n', '\n', ' Microscopically, it show a picture of show a picture of accessory breast tissue (section A5) revealing patchy classical terminal ductal-lobular unit and no definite atypica…
227	ER:['positive', 30]	PR:['negative', 0]	Her-2:3	axillary lymph node	['Lymph node, axillary, left, echo-guided core needle biopsy, carcinoma, metastatic (compatible with breast origin).\n']	[' The specimen submitted consists of three tissue fragments measuring up to 0.7x0.1x0.1 cm. in size fixed in formalin.\n', '\n', ' Grossly, they are tan and elastic.\n', '\n', ' All for section. \n', '\n', ' Microscopically, it shows fibroadipose tissue, skeletal muscle tissue, and a small fragment of lymph node tissue. The lymph node tissue shows a picture of metastatic carcinoma of lymph node …
228	ER:['positive', 98]	PR:['negative', 0]	Her-2:1	axillary lymph node	['Lymph node, axillary, left, echo-guided core needle biopsy, carcinoma, metastatic (compatible with breast origin).\n']	[' The specimen submitted consists of three tissue fragments measuring up to 1.5x0.1x0.1 cm. in size fixed in formalin.\n', '\n', ' Grossly, they are tan and elastic.\n', '\n', ' All for section. \n', '\n', ' Microscopically, it shows a picture of metastatic carcinoma of lymph node composed of tumor cells with hyperchromatic and marked pleomorphic nuclei and focal signet-ring cell differentiation…
229	ER:['positive', 85]	PR:None	Her-2:1	axillary lymph node	['Tissue, labeled as axillary lymph node, right, echo-guided core needle biopsy, carcinoma, metastatic (compatible with breast origin).\n']	[' The specimen submitted consists of three tissue fragments measuring up to 1.6x0.1x0.1 cm. in size fixed in formalin.\n', '\n', ' Grossly, they are tan and elastic.\n', '\n', ' All for section. \n', '\n', ' Microscopically, it shows a picture of invasive carcinoma involving soft tissue. It composed of tumor cells with hyperchromatic and moderate pleomorphic nuclei. The tumor lesion measures 1.4…
230	ER:['positive', 98]	PR:['positive', 99]	Her-2:2	axillary lymph node	['Tissue, labeled as axillary lymph node, left, echo-guided core needle biopsy, carcinoma, metastatic (compatible with breast origin).\n']	[' The specimen submitted consists of three tissue fragments measuring up to 1.1x0.1x0.1 cm. in size fixed in formalin.\n', '\n', ' Grossly, they are tan and elastic.\n', '\n', ' All for section. \n', '\n', ' Microscopically, it shows a picture of invasive carcinoma involving soft tissue. It composed of tumor cells with hyperchromatic and moderate pleomorphic nuclei. The tumor lesion measures 0.9…
231	ER:None	PR:None	Her-2:None	axillary lymph node	['Soft tissue, axillary, right, partial mastectomy, C/W Accessory breast.\n', ' \n']	[' The specimen submitted consists of more than ten tissue fragments measuring up to 9.5x6.0x2.0 cm. in size fixed in formalin.\n', '\n', ' Grossly, they are yellow and elastic.\n', '\n', ' Representative section is taken. \n', '\n', ' Microscopically, the sections show pictures of unremarkable fat and mammary glands. It is consistent with clinical diagnosis of accessory breast at axilla. No evid…
232	ER:['negative', 0]	PR:['negative', 0]	Her-2:2	axillary lymph node	['Soft tissue, axillary, left, echo-guided core needle biopsy, carcinoma, involved (compatible with breast origin). \n']	[' The specimen submitted consists of four tissue fragments measuring up to 0.9x0.1x0.1 cm. in size fixed in formalin.\n', '\n', ' Grossly, they are tan and elastic.\n', '\n', ' All for section. \n', '\n', ' Microscopically, it shows a picture of carcinoma composed of tumor cells with hyperchromatic and moderate to marked pleomorphic nuclei. The tumor lesion measures 0.7 cm in diameter. The immuo…
233	ER:['positive', 100]	PR:['negative', 0]	Her-2:3	axillary lymph node	['Lymph node, left axillary region, biopsy, metastatic carcinoma of breast origin.\n', '\n', ' \n']	[' The specimen submitted consists of three tissue fragments measuring up to 1.2x0.1x0.1 cm. in size fixed in formalin.\n', '\n', ' Grossly, they are tan and elastic.\n', '\n', ' All for section. \n', '\n', ' Microscopically, section shows lymph nodal tissues, featuring nests of tumor cells with hyperchromatic and marked pleomorphic nuclei and prominent nucleoli. Frequent mitoses are seen. The im…
234	ER:['positive', 100]	PR:['positive', 100]	Her-2:0	axillary lymph node	['Lymph node, right axillary region, biopsy, metastatic carcinoma of breast origin. \n', '\n', ' \n']	[' The specimen submitted consists of three tissue fragments measuring up to 1.5x0.1x0.1 cm. in size fixed in formalin.\n', '\n', ' Grossly, they are tan and elastic.\n', '\n', ' All for section. \n', '\n', ' Microscopically, section shows lymph nodal tissues, featuring nests of round tumor cells with hyperchromatic nuclei and intracytoplasmic mucin, but no obviously ductal differentiation. The i…
235	ER:['positive', None]	PR:None	Her-2:None	axillary lymph node	['Soft tissue, axillary, left, excision, accessory breast tissue with focal inflammation. \n']	[' The specimen submitted consists of four tissue fragments measuring up to 1.1x1.0x0.4 cm. in size fixed in formalin.\n', '\n', ' Grossly, they are tan and elastic.\n', '\n', ' All for section. \n', '\n', ' Microscopically, it shows mammary acinar and ductal cells within the fibroadipose tissue with focal mixed acute and chronic inflammatory cell infiltration and granulation tissue formation. Th…
236	ER:['positive', 85]	PR:['positive', 5]	Her-2:3	axillary lymph node	['Tentative frozen section diagnosis:\n', 'Lymph nodes, sentinel, axillary, right, sentinel lymph node biopsy, carcinoma, metastatic (1/3).\n', '\n', 'Permanent HE section diagnosis:\n', '1. Lymph nodes, sentinel, axillary, right, sentinel lymph node biopsy, carcinoma, metastatic, breast origin (1/3, 4.0 mm in diameter, with extracapsular permeation).\n', '2. Immunohistochemical study: ER (positi…	['The specimen submitted consist of one tissue fragment measuring 3.0x3.0x1.0 cm in size in fresh state.\n', '\n', ' Grossly, it is yellow and soft. Three lymph nodes are found.\n', '\n', ' All for section and labeled as: Jar 0.\n', ' FsA1-3: frozen section \n', ' cyto: imprint cytology\n', ' A1-3: frozen control \n', ' A4-5: residual tissue \n', '\n', ' Microscopically, one of three lymph nodes …
237	ER:['negative', 0]	PR:None	Her-2:3	axillary lymph node	['Lymph node, axillary, right, echo-guided core needle biopsy, carcinoma, metastatic (compatible with breast origin).\n']	[' The specimen submitted consists of three tissue fragments measuring up to 1.0x0.1x0.1 cm. in size fixed in formalin.\n', '\n', ' Grossly, they are yellow and elastic.\n', '\n', ' All for section. \n', '\n', ' Microscopically, it shows a picture of metastatic carcinoma of lymph node composed of tumor cells with hyperchromatic and moderate to marked pleomorphic nuclei. The tumor lesion measures …
238	ER:['positive', 100]	PR:['negative', 0]	Her-2:2	axillary lymph node	['Tissue labeled as right axillary lymph node, biopsy, metastatic carcinoma of breast origin. \n']	[' The specimen submitted consists of six tissue fragments, measuring up to 1.0x0.1x0.1 cm. in size fixed in formalin.\n', '\n', ' Grossly, they are yellow and elastic.\n', '\n', ' All for section. \n', '\n', ' Microscopically, section shows infiltrating nests of round-to-polygonal tumor cells within the fibrous stroma. Nottinghan grade is grade 2 (gland formation, score 3; nuclear atypia, score …
239	ER:['positive', 85]	PR:None	Her-2:2	axillary lymph node	['Tissue, labeled as axillary lymph node, left, echo-guided core needle biopsy, carcinoma, metastatic (compatible with breast origin). \n']	[' The specimen submitted consists of three tissue fragments measuring up to 1.2x0.1x0.1 cm. in size fixed in formalin.\n', '\n', ' Grossly, they are yellow and elastic.\n', '\n', ' All for section. \n', '\n', ' Microscopically, it shows a picture of invasive carcinoma involving soft tissue. It composed of tumor cells with hyperchromatic and moderate to marked pleomorphic nuclei. The tumor lesion…
240	ER:['negative', 0]	PR:['negative', 0]	Her-2:0	axillary lymph node	['Lymph node, axillary, right, echo-guided core needle biopsy, carcinoma, metastatic (compatible with breast origin). \n']	[' The specimen submitted consists of four tissue fragments measuring up to 1.0x0.4x0.4 cm. in size fixed in formalin.\n', '\n', ' Grossly, they are yellow and elastic.\n', '\n', ' All for section. \n', '\n', ' Microscopically, it shows a picture of metastatic carcinoma of lymph node composed of tumor cells with hyperchromatic and moderate to marked pleomorphic nuclei. The tumor lesion measures 0…
241	ER:['positive', 90]	PR:['negative', 0]	Her-2:3	axillary lymph node	['1. Lymph node, axillary, level I-II, right, lymphadenectomy, metastatic carcinoma (17/18) with extranodal extension (compatible with breast origin)\n', '2. Immunohistochemical study: ER(90%), PR(75%), Her-2/neu(positive, score +3), Ki-67 index (50%), TOPO2A (25% tumor cells)\n']	[' The specimen is submitted in one bag labeled as: "level I & II axillary LNs", and fixed in formalin.\n', '\n', ' It contains ten fibroadipose tissue fragments measuring up to 7.0 x 4.0 x 3.5 cm. It is soft and yellowish. Some lymph nodes are sampled.\n', ' \n', ' Representative section are taken and labeled as:\n', ' A1-5: level I-II axillary lymph nodes (A1-2 same node mapping)\n', '\n', ' Mi…
242	ER:['positive', 90]	PR:['negative', 0]	Her-2:2	axillary lymph node	['Lymph node, axillary, left, core needle biopsy, carcinoma, metastatic (consistent with invasive carcinoma of no special type of breast).\n']	[' The specimen submitted consists of three tissue fragments measuring up to 1.2x0.1x0.1 cm. in size fixed in formalin.\n', '\n', ' Grossly, they are yellow and elastic.\n', '\n', ' All for section. \n', '\n', ' Microscopically, it shows a picture of metastatic invasive carcinoma of no special type of breast. The immunohistochemical study reveals the tumor cells of invasive carcinoma are E-cadher…
243	ER:['negative', 0]	PR:None	Her-2:3	axillary lymph node	['Tissue, labeled as axillary lymph node, right, echo-guided core needle biopsy, carcinoma, metastatic (compatible with breast origin).\n']	[' The specimen submitted consists of three tissue fragments measuring up to 1.0x0.1x0.1 cm. in size fixed in formalin.\n', '\n', ' Grossly, they are yellow and elastic.\n', '\n', ' All for section. \n', '\n', ' Microscopically, it shows a picture of invasive carcinoma involving soft tissue. It composed of tumor cells with hyperchromatic and moderate to marked pleomorphic nuclei with focal lumina…
244	ER:['positive', 95]	PR:['positive', 5]	Her-2:2	axillary lymph node	['Tentative frozen section diagnosis:\n', 'Lymph nodes, sentinel, axillary, right, sentinel lymph node biopsy, carcinoma, metastatic (1/2). \n', '\n', 'Permanent HE section diagnosis: \n', '1. Lymph nodes, sentinel, axillary, right, sentinel lymph node biopsy, carcinoma, metastatic, breast origin (1/2, metastatic tumor size 6.0 mm, with extracapsular permeation). \n', '2. Immunohistochemical stud…	['Frozen section shows one of sentinel lymph nodes involved by tumor.\n', ' The specimen submitted for frozen section consists of one tissue fragment measuring 3.0x3.0x1.5 cm in size in fresh state.\n', '\n', ' Grossly, two lymph nodes measuring up to 2.0x0.5x0.2 cm in size are found.\n', '\n', ' All for section.\t\tJar 0 \n', ' FsA1-2: frozen section (A1 bisected) \n', ' cyto: imprint cytology \…
245	ER:['negative', 0]	PR:None	Her-2:None	axillary lymph node	['Lymph node, axillary, right, echo-guided core needle biopsy, carcinoma, metastatic (compatible with breast origin).\n']	[' The specimen submitted consists of five tissue fragments measuring up to 0.4x0.1x0.1 cm. in size fixed in formalin.\n', ' Grossly, they are yellow and elastic.\n', '\n', '\n', ' All for section. \n', '\n', ' Microscopically, it shows a picture of metastatic carcinoma of lymph node composed of tumor cells with hyperchromatic and moderate to marked pleomorphic nuclei. The tumor lesion measures 0…
246	ER:['positive', 95]	PR:['positive', 2]	Her-2:2	axillary lymph node	['Tentative frozen section diagnosis:\n', 'Lymph node, axillary, left, sentinel lymph node biopsy, carcinoma, metastatic (1/1). \n', '\n', 'Permanent HE section diagnosis: \n', '1. Lymph nodes, sentinel, axillary, left, sentinel lymph node biopsy, carcinoma, metastatic, breast origin (1/9, metastatic tumor size 11.0 mm, without extracapsular permeation). \n', '2. Immunohistochemical study: ER (po…	['Frozen section shows one sentinel lymph node involved by tumor.\n', ' The specimen submitted for frozen section consists of one tissue fragment measuring 5.0x4.0x3.0 cm in size in fresh state.\n', '\n', ' Grossly, a lymph node measuring 1.8x1.0x1.0 cm in size is found.\n', '\n', ' All for section.\t\tJar 0 \n', ' FsA1: frozen section (bisected) \n', ' cyto: imprint cytology \n', ' A1: frozen co…
247	ER:['positive', 95]	PR:None	Her-2:0	axillary lymph node	['Lymph node, right axillary, biopsy, metastatic carcinoma favoring breast origin.\n']	[' The specimen submitted consists of six tissue fragments measuring up to 0.3x0.1x0.1cm. in size fixed in formalin.\n', '\n', ' Grossly, they are yellow and elastic.\n', '\n', ' All for section. \n', '\n', ' Microscopically, the section shows a picture of nodal metastatic carcinoma composed of pleomorphic tumor cells with hyperchromatia and high N/C ration. IHC study for tumor cells show CK7(+),…
248	ER:['positive', 70]	PR:['positive', 99]	Her-2:3	axillary lymph node	['Tentative frozen section diagnosis:\n', 'Lymph node, sentinel, axillary, left, sentinel lymph node biopsy, carcinoma, metastatic (1/1).\n', '\n', 'Permanent HE section diagnosis: \n', '1. Lymph nodes, sentinel, axillary, left, sentinel lymph node biopsy, carcinoma, metastatic, breast origin (1/1, metastatic tumor size 5.0 mm, without extracapsular permeation). \n', '2. Immunohistochemical study…	['Frozen section shows one sentinel lymph node involved by tumor.\n', ' The specimen submitted for frozen section consists of one tissue fragment measuring 2.5x2.5x1.0 cm in size in fresh state.\n', '\n', ' Grossly, a lymph node measuring 1.5x1.0x0.4 cm in size is found.\n', '\n', ' All for section.\t\tJar 0 \n', ' FsA1: frozen section (bisected) \n', ' cyto: imprint cytology \n', ' A1: frozen co…
249	ER:['negative', 0]	PR:['negative', 0]	Her-2:0	axillary lymph node	['1. Skin and soft tissue, axilla, right, excision, heterotopic mammary tissue (accessory breast).\n', '2. Skin and soft tissue, axilla, left, excision, heterotopic mammary tissue (accessory breast).\n']	[' The specimen is submitted in two separated bottles labeled as A: right axilla skin tumor, and B: left axilla skin tumor; respectively fixed in formalin.\n', '\n', ' The specimen labeled as A consists of a tissue fragment measuring 1.0x0.5x0.4 cm. in size. Grossly, it is tan and elastic.\n', ' The specimen labeled as B consists of a tissue fragment measuring 1.0x0.5x0.5 cm. in size. Grossly, it…
250	ER:['negative', 0]	PR:None	Her-2:3	axillary lymph node	['Soft tissue, right axilla, core needle biopsy, metastatic carcinoma of breast origin.\n', '\n', '\n']	[' The specimen submitted consists of three tissue fragments measuring up to 1.0x0.1x0.1 cm. in size fixed in formalin.\n', '\n', ' Grossly, they are yellow and elastic.\n', '\n', ' All for section. \n', '\n', 'Microscopic Examination:\n', '1. Histologic Type: Invasive carcinoma of no special type (NST), metastatic.\n', '2. Histologic Grade (Nottingham Histologic Score) for metastatic carcinoma\n…
251	ER:['negative', 0]	PR:['negative', 0]	Her-2:3	axillary lymph node	['Lymph node, axillary, level I, left, lymphadenectomy, carcinoma, metastatic (1/12, compatible with breast origin).\n']	[' The specimen submitted consists of a tissue fragment measuring 8.5x3.5x3.0cm. in size fixed in formalin.\n', '\n', ' Grossly, it is yellow and elastic. Some lymph nodes are dissected out.\n', '\n', ' Representative section is taken. A1-4 \n', '\n', ' Microscopically, the specimen shows twelve lymph nodes. One of them appears metastatic carcinoma, composed of tumor cells with hyperchromatic and…
252	ER:['negative', 0]	PR:['negative', 0]	Her-2:1	axillary lymph node	['Lymph node, axillary, right, wide excision, carcinoma, metastatic (compatible with breast origin).\n']	[' The specimen submitted consists of a tissue fragment measuring 2.0x1.5x1.5 cm. in size fixed in formalin.\n', '\n', ' Grossly, it is yellow and elastic.\n', '\n', ' All for section. A1-2\n', '\n', ' Microscopically, it shows a picture of metastatic carcinoma of lymph node composed of tumor cells with hyperchromatic and moderate to marked pleomorphic nuclei with extranodal extension and presenc…
253	ER:None	PR:None	Her-2:None	axillary lymph node	['Lymph node, axillary, left, biopsy, metastatic carcinoma, favoring breast origin.\n']	[' The specimen submitted consists of three tissue fragments measuring up to 1.0x0.1x0.1 cm. in size fixed in formalin.\n', '\n', ' Grossly, they are tan and elastic.\n', '\n', ' All for section. \n', '\n', ' Microscopically, the section shows a picture of metastatic carcinoma composed of pleomorphic tumor cells in infiltrative glandular or cribriform patterns. IHC study show GATA3(+), ER(-), PR(…
254	ER:['positive', 98]	PR:None	Her-2:2	axillary lymph node	['Lymph node, axillary, left, echo-guided core needle biopsy, carcinoma, metastatic (compatible with breast origin).\n', '\n']	[' The specimen submitted consists of four tissue fragments measuring up to 1.0x0.1x0.1 cm. in size fixed in formalin.\n', '\n', ' Grossly, they are tan and elastic.\n', '\n', ' All for section. \n', '\n', ' Microscopically, it shows a picture of metastatic carcinoma of lymph node composed of tumor cells with hyperchromatic and moderate to marked pleomorphic nuclei. The tumor lesion measures 0.7 …
255	ER:None	PR:None	Her-2:None	axillary lymph node	['Lymph node, right axillary region, biopsy, metastatic carcinoma of breast origin.\n']	[' The specimen submitted consists of three tissue fragments, measuring up to 1.0x0.1x0.1 cm. in size fixed in formalin.\n', '\n', ' Grossly, they are tan and elastic.\n', '\n', ' All for section. \n', '\n', ' Microscopically, section shows lymph nodal tissues, featuring nests of tumor cells with hyperchromatic nuclei and prominent nucleoli. Frequent mitoses are seen. The E-calherin immunostain i…
256	ER:None	PR:None	Her-2:None	axillary lymph node	['Lymph node, axillary, left, sono-guided biopsy, carcinoma, metastatic (compatible with breast origin).\n']	[' The specimen submitted consists of four tissue fragments measuring up to 0.6x0.1x0.1 cm. in size fixed in formalin.\n', '\n', ' Grossly, they are tan and elastic.\n', '\n', ' All for section. \n', '\n', ' Microscopically, it shows metastatic carcinoma composed of tumor cells with hyperchromatic and marked pleomorphic nuclei. The metastatic tumor lesion measures up to 0.8 cm in diameter. The im…
257	ER:['positive', 99]	PR:None	Her-2:3	axillary lymph node	['Lymph node, axillary, left, core needle biopsy, carcinoma, metastatic, favoring breast origin.\n']	[' The specimen submitted consists of four tissue fragments measuring up to 1.2x0.1x0.1 cm. in size fixed in formalin.\n', '\n', ' Grossly, they are tan and elastic.\n', '\n', ' All for section. \n', '\n', ' Microscopically, the section shows metastatic carcinoma composed by pleomorphic tumor cells with hyperchromatia and abundant cytoplasm, in solid nested, cord like, or infiltrative pattern, wi…
258	ER:['negative', 0]	PR:None	Her-2:None	axillary lymph node	['Lymph node, axillary, right, core needle biopsy, carcinoma, metastatic, favoring breast origin.\n']	[' The specimen submitted consists of three tissue fragments measuring up to 1.5x0.1x0.1 cm. in size fixed in formalin.\n', '\n', ' Grossly, they are tan and elastic.\n', '\n', ' All for section. \n', '\n', ' Microscopically, the section shows metastatic carcinoma composed by pleomorphic tumor cells with hyperchromatia and abundant cytoplasm, in cords or solid pattern. IHC study show ER(positive,…
259	ER:['positive', 98]	PR:['positive', 98]	Her-2:0	axillary lymph node	['Lymph node, axillary, left, echo-guided core needle biopsy, carcinoma, metastatic (compatible with breast origin).\n']	[' The specimen submitted consists of three tissue fragments measuring up to 1.2x0.1x0.1 cm. in size fixed in formalin.\n', '\n', ' Grossly, they are tan and elastic.\n', '\n', ' All for section. \n', '\n', ' Microscopically, it shows a picture of metastatic carcinoma of lymph node composed of tumor cells with hyperchromatic and moderate pleomorphic nuclei arranged in nest, tubular, cord or trabe…
260	ER:['positive', 40]	PR:['negative', 0]	Her-2:2	axillary lymph node	['1. Lymph nodes, axillary, right, lymphadenectomy, carcinoma, metastatic, breast origin (4/16).\n', '2. Immunohistochemical study: ER (positive, 2/4, 40%), PgR (negative), Her-2 (equivocal, score 2+).\n']	['The specimen submitted consists of a tissue fragment measuring 9.0x6.0x3.0 cm. in size fixed in formalin.\n', '\n', ' Grossly, it is yellowish-tan and elastic. Some enlarged lymph nodes are dissected out.\n', '\n', ' Representative sections are taken and labeled as following: \n', ' A1-8 (A1-2 mapping, A3 bisected)\n', '\n', ' Microscopically, it shows metastatic carcinoma (up to 28 mm in diame…
261	ER:['negative', 0]	PR:None	Her-2:3	axillary lymph node	['Skin, axilla, right, excisional biopsy, ectopic breast tissue\n']	[' The specimen submitted consists of four tissue fragments measuring up to 1.0x1.0x0.8 cm. in size fixed in formalin.\n', '\n', ' Grossly, they are tan and elastic.\n', '\n', ' All for section. Jar 0\n', '\n', ' Microscopically, it shows an ectopic breast tissue of right axilla characterized by gynecomastia-like ductal hyperplasia.\n']
262	ER:['negative', 0]	PR:['negative', 0]	Her-2:0	axillary lymph node	['Soft tissue, labeled as right axillary LN, axillary, right, echo-guided biopsy, carcinoma, metastatic (compatible with breast origin). \n']	[' The specimen submitted consists of three tissue fragments measuring up to 1.3x0.1x0.1 cm. in size fixed in formalin.\n', '\n', ' Grossly, they are tan and elastic.\n', '\n', ' All for section. \n', '\n', ' Microscopically, it shows a picture of metastatic carcinoma composed of tumor cells with hyperchromatic and moderate pleomorphic nuclei and prominent nucleoli arrnaged in small nests. The tu…
263	ER:['positive', 95]	PR:['positive', 95]	Her-2:3	axillary lymph node	['Lymph node, axillary, left, echo-guided core needle biopsy, carcinoma, metastatic (compatible with breast origin). \n']	[' The specimen submitted consists of three tissue fragments measuring up to 1.5X0.1X0.1 cm. in size fixed in formalin.\n', '\n', ' Grossly, they are tan and elastic.\n', '\n', ' All for section. \n', '\n', ' Microscopically, it shows a picture of metastatic carcinoma of lymph node composed of tumor cells with hyperchromatic and moderate to marked pleomorphic nuclei. The tumor lesion measures 0.7…
264	ER:['positive', 98]	PR:None	Her-2:2	axillary lymph node	['Lymph node, axillary, left, echo-guided core needle biopsy, carcinoma, metastatic (compatible with breast origin).\n']	[' The specimen submitted consists of three tissue fragments measuring up to 1.2x0.1x0.1 cm. in size fixed in formalin.\n', '\n', ' Grossly, they are tan and elastic.\n', '\n', ' All for section. \n', '\n', ' Microscopically, it shows a picture of metastatic carcinoma of lymph node composed of tumor cells with hyperchromatic and moderate pleomorphic nuclei. The tumor lesion measures 0.7 cm in dia…
265	ER:None	PR:None	Her-2:None	axillary lymph node	['1. Lymph node, axillary, left, core needle biopsy, carcinoma, metastatic (compatible with breast origin; pathologic No.1724129).\n', '2. Breast, left, core needle biopsy, invasive carcinoma of no special type (pathologic No. 1724130).\n']	[' Two pathologic slides of pathologic No.1724129 and No.1724130 and Hematoxylin & eosin stain were received from ?舫??銝剖?. Another four slides of immunohistochemical study of ER, PgR, HER2, and Ki67 staining performed in pathologic No.1724129 were also received. \n', '\n', ' Microscopically, the pathologic No of 1724219 shows a picture of invasive carcinoma involving the soft tissue. It compose…
266	ER:['positive', 99]	PR:['positive', 90]	Her-2:0	axillary lymph node	['Tentative frozen section diagnosis:\n', 'Lymph nodes, axillary, right, sentinel lymph node biopsy and frozen section, carcinoma, metastatic (1/1). \n', '\n', 'Permanent HE section diagnosis: \n', '1. Lymph nodes, sentinel, axillary, right, sentinel lymph node biopsy and frozen control, carcinoma, metastatic, breast origin (1/1, metastatic tumor size 6.0 mm, with extracapsular permeation). \n', …	['Frozen section shows one of sentinel lymph nodes involved by tumor.\n', ' The specimen submitted for frozen section consists of one tissue fragment measuring 0.8x0.6x0.5 cm in size in fresh state.\n', '\n', ' Grossly, a lymph node is found.\n', '\n', ' All for section.\t\tJar 0 \n', ' FsA1: frozen section ( bisected) \n', ' cyto: imprint cytology \n', ' A1: frozen control \n', ' A2: residual ti…
267	ER:['positive', 80]	PR:['negative', 0]	Her-2:0	axillary lymph node	['Soft tissue, axilla, left, echo-guided biopsy, carcinoma, metastatic (compatible with breast origin).\n', '\n']	[' The specimen submitted consists of four tissue fragments measuring up to 1.2x0.1x0.1 cm. in size fixed in formalin.\n', '\n', ' Grossly, they are tan and elastic.\n', '\n', ' All for section. \n', '\n', ' Microscopically, it shows a picture of metastatic carcinoma composed of tumor cells with hyperchromatic and marked pleomorphic nuclei and arranged in infiltrative cord or nests pattern with p…
268	ER:None	PR:None	Her-2:None	axillary lymph node	['Lymph node, axillary, right, echo-guided core needle biopsy, carcinoma, metastatic (compatible with breast origin). \n']	[' The specimen submitted consists of three tissue fragments measuring up to 0.4x0.1x0.1 cm. in size fixed in formalin.\n', '\n', ' Grossly, they are yellow and soft.\n', '\n', ' All for section. \n', '\n', ' Microscopically, it shows a picture of metastatic carcinoma of lymph node composed of tumor cells with hyperchromatic and moderate to marked pleomorphic nuclei. The tumor lesion measures 0.1…
269	ER:None	PR:None	Her-2:None	axillary lymph node	['Lymph node, axillary, right, biopsy, metastatic carcinoma of breast origin.\n']	[' The specimen submitted consists of four tissue fragments measuring up to 1.0x0.1x0.1 cm. in size fixed in formalin.\n', '\n', ' Grossly, they are tan and elastic.\n', '\n', ' All for section. \n', '\n', ' Microscopically, the section shows clustered tumor cells with hyperchromatia, pleomorphism, and vacuolated cytoplasm, in solid nested pattern. IHC study show CK7(+), CK20(-), and GATA-3(+). A…
270	ER:['positive', 95]	PR:['positive', 95]	Her-2:0	axillary lymph node	['Soft tissue, labeled as axillary lymph node, left, echo-guided core needle biopsy, Carcinoma, metastatic (favoring breast origin).\n']	[' The specimen submitted consists of three tissue fragments measuring up to 1.8x0.1x0.1 cm. in size fixed in formalin.\n', '\n', ' Grossly, they are tan and elastic.\n', '\n', ' All for section. \n', '\n', ' Microscopically, it shows a picture of metastatic carcinoma involving soft tissue composed of tumor cells arranged in trabecular and nest configuration. The carcinoma measured 0.8 cm in grea…
271	ER:None	PR:None	Her-2:None	axillary lymph node	['1.Skin and soft tissue, axillary, left, excision, C/W Accessory breast.\n', '2.Skin and soft tissue, axillary, right, excision, Focal fibrosis, but no breast tissue present.\n', '\n']	[' The specimen is submitted in two separated bottles labeled as A, and B respectively fixed in formalin.\n', '\n', ' The specimen labeled as A consists of a tissue fragment measuring 3.5 x 3.0 x 0.5 cm. in size. The skin measures 1.2 x 0.3 cm in dimension. Grossly, it is tan and elastic.\n', ' The specimen labeled as B consists of a tissue fragment measuring 3.5 x 3.0 x 1.0 cm. in size. Grossly,…
272	ER:['positive', 60]	PR:['positive', 5]	Her-2:2	axillary lymph node	['Tentative frozen section diagnosis:\n', 'Lymph nodes, sentinel, axillary, right, sentinel lymph node biopsy, carcinoma, metastatic (1/1). \n', '\n', 'Permanent HE section diagnosis: \n', '1. Lymph nodes, sentinel, axillary, right, sentinel lymph node biopsy, carcinoma, metastatic, breast origin (1/1, metastatic tumor size 9.0 mm, without extracapsular permeation). \n', '2. Immunohistochemical s…	[' Frozen section shows one sentinel lymph node involved by tumor.\n', ' The specimen submitted for frozen section consists of one tissue fragment measuring 3.0x2.5x1.0 cm in size in fresh state.\n', '\n', ' Grossly, a lymph node measuring 1.8x1.1x0.3 cm in size is found.\n', '\n', ' All for section.\t\tJar 0 \n', ' FsA1: frozen section (bisected) \n', ' cyto: imprint cytology \n', ' A1: frozen c…
273	ER:['positive', -1]	PR:None	Her-2:3	axillary lymph node	['Soft tissue, axillary, right, excisional biopsy, consistent with accessory breast tissue\n']	[' The specimen submitted consists of a tissue fragment measuring 1.6x1x0.5 cm. in size fixed in formalin.\n', '\n', ' Grossly, it is tan and elastic.\n', '\n', ' All for section. \n', '\n', ' Microscopically, it shows presence of mammary ducts within fibrous tissue, consistent with accessory breast tissue.\n', '\n', '\n', '????201448003 銵典:CA-T101-254639 ?勗??怠葦:閰嫣蔔蝛?1040107)\n', 'Bone, left di…
274	ER:['positive', 100]	PR:None	Her-2:3	axillary lymph node	['Lymph node, axillary, left, echo-guided core needle biopsy, carcinoma, metastatic (favoring breast origin).\n', '\n']	[' The specimen submitted consists of three tissue fragments measuring up to 1.2x0.1x0.1 cm. in size fixed in formalin.\n', '\n', ' Grossly, they are tan and elastic.\n', '\n', ' All for section. \n', '\n', ' Microscopically, it shows a picture of metastatic carcinoma of lymph node composed of tumor cells with hyperchromatic and moderate pleomorphic nuclei. Focal tumor necrosis is seen. The tumor…
275	ER:['positive', 40]	PR:['positive', 20]	Her-2:3	axillary lymph node	['Lymph node, axillary, right, echo-guided biopsy, Carcinoma, metastatic (compatible with breast origin). \n']	[' The specimen submitted consists of four tissue fragments measuring up to 1.9x0.1x0.1 cm. in size, fixed in formalin.\n', '\n', ' Grossly, they are tan and elastic.\n', '\n', ' All for section. \n', '\n', ' Microscopically, it shows a picture of metastatic carcinoma of lymph node. It is composed of tumor cells with hyperchromatic and moderate pleomorphic nuclei and prominent nucleoli. The immuo…
276	ER:['positive', 98]	PR:None	Her-2:1	axillary lymph node	['Lymph node, axillary, right, echo-guided core needle biopsy, carcinoma, metastatic (compatible with breast origin).\n']	[' The specimen submitted consists of four tissue fragments measuring up to 1.3x0.1x0.1cm. in size fixed in formalin.\n', '\n', ' Grossly, they are tan and elastic.\n', '\n', ' All for section. Jar 0\n', '\n', ' Microscopically, it shows a picture of metastatic carcinoma of lymph node. The tumor lesion measures 0.9 cm in diameter. The immunohistochemical study reveals CK7(positive, patchy), GATA3…
277	ER:None	PR:None	Her-2:None	axillary lymph node	['1. Skin, axilla, left, excisional biopsy, accessory breast with fibroadenoma\n', '2. Skin, axilla, right, excisional biopsy, accessory breast\n']	[' The specimen is submitted in two separated bottles labeled as A, and B respectively fixed in formalin.\n', '\n', ' The specimen labeled as A consists of a tissue fragment measuring 4.0x3.5x3.0 cm. in size. Grossly, it is tanish and elastic.\n', ' The specimen labeled as B consists of a tissue fragment measuring 5.0x3.7x1.5 cm. in size. Grossly, it is tanish and elastic.\n', '\n', ' All for sec…
278	ER:None	PR:None	Her-2:3	axillary lymph node	['Lymph node, axillary, right, echo-guided biopsy, carcinoma, metastatic (compatible with breast origin).\n']	[' The specimen submitted consists of three tissue fragments measuring up to 1.3x0.1x0.1 cm. in size fixed in formalin.\n', '\n', ' Grossly, they are tan and elastic.\n', '\n', ' All for section. Jar 0\n', '\n', ' Microscopically, it shows a picture of metastatic carcinoma of lymph node. It composed of tumor cells with marked pleomorphic and hyperchromatic nuclei and frequent mitotic activity. Th…
279	ER:['negative', 0]	PR:None	Her-2:2	axillary lymph node	['Lymph node, axillary, right, echo-guided core needle biopsy, carcinoma, metastatic (compatible breast origin).\n']	[' The specimen submitted consists of three tissue fragments measuring up to 1.0x0.1x0.1 cm. in size fixed in formalin.\n', '\n', ' Grossly, they are tan and elastic.\n', '\n', ' All for section. Jar 0\n', '\n', ' Microscopically, it shows a picture of metastatic carcinoma of lymph node. The tumor lesion measures 0.5 cm in diameter. The immunohistochemical study reveals CK7(positive, weak to mode…
280	ER:None	PR:None	Her-2:3	axillary lymph node	['Lymph node, axillary, left, echo-guided core needle biopsy, carcinoma, metastatic (compatible with breast origin).\n']	[' The specimen submitted consists of three tissue fragments measuring up to 1.7x0.1x0.1 cm. in size fixed in formalin.\n', '\n', ' Grossly, they are tan and elastic.\n', '\n', ' All for section. Jar 0\n', '\n', ' Microscopically, it shows a picture of metastatic carcinoma of lymph node. It composed of tumor cells with hyperchromatic and marked pleomorphic nuclei with presence of bizarre tumor ce…
281	ER:['negative', 0]	PR:None	Her-2:3	axillary lymph node	['Lymph node, axillary, left, lymph node dissection, carcinoma, metastatc (1/4, compatible with breast origin).\n']	[' The specimen submitted consists of five tissue fragments measuring up to 5.0X4.0X1.5 cm. in size fixed in formalin.\n', '\n', ' Grossly, they are yellowish and elastic.\n', '\n', ' Representative section is taken. Jar 1.\n', ' A1-4\n', '\n', ' Microscopically, one of four lymph nodes shows metastatic carcinoma. The immunohistochemical study reveals the tumor cells are GATA3(positive), CK7(posi…
282	ER:['positive', 99]	PR:None	Her-2:2	axillary lymph node	['Lymph node, axillary, left, echo-guided biopsy, carcinoma, metastatic (compatible with breast origin). \n']	[' The specimen submitted consists of three tissue fragments measuring up to 1.0x0.1x0.1 cm. in size fixed in formalin.\n', '\n', ' Grossly, they are tan and elastic.\n', '\n', ' All for section. Jar 0\n', '\n', ' Microscopically, it shows a picture of metastatic carcinoma of lymph node. The tumor lesion measures 0.6 cm in diameter. The immunohistochemical study reveals the tumor cells are CK7(ne…
283	ER:['positive', 99]	PR:None	Her-2:3	axillary lymph node	['Lymph node, axillary, right, echo-guided core needle biopsy, carcinoma, metastatic (compatible with breast origin).\n']	[' The specimen submitted consists of three tissue fragments measuring up to 1.6x0.1x0.1 cm. in size fixed in formalin.\n', '\n', ' Grossly, they are tan and elastic.\n', '\n', ' All for section. Jar 0\n', '\n', ' Microscopically, it shows a picture of metastatic carcinoma of lymph node. It composed of tumor cells with hyperchromatic and moderate pleomorphic nuclei arranged in trabecular pattern.…
284	ER:['negative', 0]	PR:None	Her-2:3	axillary lymph node	['Lymph node, axillary, left, echo-guided core needle biopsy, carcinoma, metastatic (compatible with breast origin). \n']	[' The specimen submitted consists of three tissue fragments measuring up to 1.0x0.1x0.1 cm. in size fixed in formalin.\n', '\n', ' Grossly, they are tan and elastic.\n', '\n', ' All for section. Jar 0\n', '\n', ' Microscopically, it shows a picture of metastatic carcinoma of lymph node. It composed of tumor cells with hyperchromatic and moderate pleomorphic nuclei arranged in trabecular pattern.…
285	ER:['positive', 98]	PR:None	Her-2:3	axillary lymph node	['1. Lymph node, axillary, left, echo-guided biopsy, carcinoma, metastatic (compatible with breast origin).\n', '2. Immunohistochemical study: CK7(positive), GATA3(positive), GCDFP-15(positive), ER(positive, 4/4, strong nuclear staining in 98% tumor cells), and Her2/neu(positive, score 3+, 99% tumor cells). \n']	[' The specimen submitted consists of three tissue fragments measuring up to 1.3X0.1X0.1 cm. in size fixed in formalin.\n', '\n', ' Grossly, they are tan and elastic.\n', '\n', ' All for section. Jar 0\n', '\n', ' Microscopically, it shows a picture of metastatic carcinoma of lymph node. Focal tumor necrosis is seen. The tumor lesion measures 5.5 mm in diameter. The immunohistochemical study reve…
286	ER:['negative', 0]	PR:None	Her-2:3	axillary lymph node	['Soft tissue, axillary, left, echo-guided biopsy, carcinoma, metastatic (compatible with breast origin). \n']	[' The specimen submitted consists of three tissue fragments measuring up to 1.3x0.1x0.1 cm. in size fixed in formalin.\n', '\n', ' Grossly, they are tan and elastic.\n', '\n', ' All for section. Jar 0\n', '\n', ' Microscopically, it shows a picture of metastatic carcinoma involving sof tissue composed of tumor cells arranged in trabecular or sheet configurations. The invasive carcinoma measured …
287	ER:['negative', 0]	PR:['negative', 0]	Her-2:0	axillary lymph node	['1. Lymph node, axillary, left, echo-guided biopsy, carcinoma, metastatic (favoring breast origin).\n', '2. Immunohistochemical study: E-cadherin(positive), P63(positive, focal), CK5/14(positive, diffuse), GCDFP-15(negative), ER(negative), PR(negative), Her2/neu(negative, score 0), Ki67 labeling index(12-15%), GATA3(positive), TTF-1(negative), CK7(positive), P40(positive, focal), and AR(positive…	[' The specimen submitted consists of three tissue fragments measuring up to 1.3X0.1X0.1 cm. in size fixed in formalin.\n', '\n', ' Grossly, they are tan and elastic.\n', '\n', ' All for section. Jar 0\n', '\n', ' Microscopically, it shows a picture of metastatic carcinoma of lymph node. It composed of tumor cells with hyperchromatic and moderate pleomorphic nuclei, abundant eosinophilic cytoplas…
288	ER:['negative', 0]	PR:None	Her-2:0	axillary lymph node	['Lymph node, axillary, left, echo-guided core needle biopsy, carcinoma, micrometastatic (compatible with breast origin).\n']	[' The specimen submitted consists of three tissue fragments measuring up to 1.0X0.1X0.1 cm. in size fixed in formalin.\n', '\n', ' Grossly, they are tan and elastic.\n', '\n', ' All for section. Jar 0\n', '\n', ' Microscopically, it shows a picture of metastatic carcinoma of lymph node. It composed of tumor cells hyperchromatic and moderate pleomorphicn nuclei. The tumor lesion measures 1 mm in …
289	ER:['negative', 0]	PR:['negative', 0]	Her-2:3	axillary lymph node	['Lymph node, axillary, left, echo-guided core needle biopsy, carcinoma, metastatic (compatible with breast origin). \n']	[' The specimen submitted consists of three tissue fragments measuring up to 0.8x0.1x0.1 cm. in size fixed in formalin.\n', '\n', ' Grossly, they are tan and elastic.\n', '\n', ' All for section. Jar 0\n', '\n', ' Microscopically, it shows a picture of metastatic carcinoma of lymph node. Lymphovascular permeation is seen. The tumor lesion measures 0.55 cm in diameter. The immunohistochemical stud…
290	ER:['negative', 0]	PR:None	Her-2:0	axillary lymph node	['Lymph node, axillary, right, echo-guided core needle biopsy, carcinoma, metastatic (compatible with breast origin). \n']	[' The specimen submitted consists of three tissue fragments measuring up to 1.5x0.1x0.1 cm. in size fixed in formalin.\n', '\n', ' Grossly, they are tan and elastic.\n', '\n', ' All for section. Jar 0\n', '\n', ' Microscopically, it shows a picture of metastatic carcinoma of soft tissue. It composed of tumor cells with hyperchromatic and marked pleomorphic nuclei. The tumor lesion measures 0.8 c…
291	ER:['negative', 0]	PR:['negative', 0]	Her-2:2	axillary lymph node	['Lymph node, axillary, left, echo-guided core needle biopsy, carcinoma, metastatic (favoring breast origin). \n']	[' The specimen submitted consists of three tissue fragments measuring up to 1.8x0.1x0.1 cm. in size fixed in formalin.\n', '\n', ' Grossly, they are tan and elastic.\n', '\n', ' All for section. Jar 0\n', '\n', ' Microscopically, it shows a picture of metastatic carcinoma of lymph node. It composed of tumor cells with hyperchromatic and moderate pleomorphic nuclei and plenty eosinophilic cytopla…
292	ER:['negative', 0]	PR:['negative', 0]	Her-2:3	axillary lymph node	['Soft tissue, labeled as axillary lymph node, left, echo-guided core needle biopsy, carcinoma, metastatic (favoring breast origin). \n']	[' The specimen submitted consists of four tissue fragments measuring up to 1.0x0.1x0.1 cm. in size fixed in formalin.\n', '\n', ' Grossly, they are tan and soft.\n', '\n', ' All for section. Jar 0\n', '\n', ' Microscopically, it shows a picture of invasive carcinoma involving soft tissue composed of tumor cells arranged in trabecular configuration. The invasive carcinoma measured 0.55 cm in grea…
293	ER:['positive', 70]	PR:None	Her-2:3	axillary lymph node	['1. Lymph node, axillary, left, echo-guided core needle biopsy, carcinoma, metastatic (compatible with breast origin).\n', '2. Immunohistochemical study: ER(positive, 3/4, weak to moderate nuclear staining in 70% tumor cells), and Her2/neu(positive, 3+).\n']	[' The specimen submitted consists of four tissue fragments measuring up to 1.0x0.1x0.1 cm. in size fixed in formalin.\n', '\n', ' Grossly, they are tan and soft.\n', '\n', ' All for section. Jar 0\n', '\n', ' Microscopically, it shows a picture of metastatic carcinoma of left axillary lymph node. It composed of tumor cells with hyperchromatic and moderate pleomorphic nuclei arranged in trabecula…
294	ER:['negative', 0]	PR:None	Her-2:3	axillary lymph node	['Lymph node, axillary, left, echo-guided core needle biopsy, carcinoma, metastatic (favoring breast origin). \n']	[' The specimen submitted consists of three tissue fragments measuring up to 1.0x0.1x0.1 cm. in size fixed in formalin.\n', '\n', ' Grossly, they are tan and elastic.\n', '\n', ' All for section. Jar 0\n', '\n', ' Microscopically, it shows metatatic carcinoma of lymph node. It composed of tumor cells with moderate to marked pleomorphic and hyperchromatic nuclei arranged in trabecular or nest patt…
295	ER:['positive', 30]	PR:None	Her-2:0	axillary lymph node	['Soft tissue, labeled as axillary lymph node, left, echo-guided core needle biopsy, carcinoma, metastatic (favoring breast origin). \n']	[' The specimen submitted consists of three tissue fragments measuring up to 1.0x0.1x0.1 cm. in size fixed in formalin.\n', '\n', ' Grossly, they are tan and elastic.\n', '\n', ' All for section. Jar 0\n', '\n', ' Microscopically, it shows a picture of metastatic carcinoma involving soft tissue. It composed of tumor cells with hyperchromatic and mild to moderate pleomorphic nuclei arranged in cor…
296	ER:['positive', 90]	PR:['positive', 98]	Her-2:2	axillary lymph node	['1. Lymph node, axillary, right, echo-guided core needle biopsy, carcinoma, metatatic (favoring breast origin). \n', '2. Immunohistochemical study: CK7(positive, focal weak cytoplamic staining), GCDFP-15(trace), GATA3(positive, diffuse strong nuclear staining), ER(positive, 4/4, moderate nuclear staining in 90% tumor cells), PR(positive, 4/4, strong nuclear staining in 98% tumor cells), Her2/neu…	[' The specimen submitted consists of three tissue fragments measuring up to 1.2x0.1x0.1 cm. in size fixed in formalin.\n', '\n', ' Grossly, they are tan and elastic.\n', '\n', ' All for section. Jar 0\n', '\n', ' Microscopically, it shows a picture of metastatic carcinoma of lymph node. It composed of tumor cells with hyperchromatic and moderate pleomorphic nuclei, plenty eosinophilic cytoplasm,…
297	ER:['negative', 0]	PR:None	Her-2:3	axillary lymph node	['Lymph node and soft tissue, axillary, left, core needle biopsy, carcinoma, metastatic (favoring breast origin, please see description). \n']	[' The specimen submitted consists of three tissue fragments measuring up to 1.5x0.1x0.1 cm. in size fixed in formalin.\n', '\n', ' Grossly, they are tan and elastic.\n', '\n', ' All for section. Jar 0\n', '\n', ' Microscopically, it shows one strip of lymph node tissue and it shows sinus histiocytosis, some plasma cell infiltration, and free of malignancy. The other two strips show carcinoma inv…
298	ER:None	PR:None	Her-2:None	axillary lymph node	['Lymph node, axillary, right, echo-guided core needle biopsy, carcinoma, metastatic (favoring breast origin). \n']	[' The specimen submitted consists of four tissue fragments measuring up to 1.2x0.1x0.1 cm. in size fixed in formalin.\n', '\n', ' Grossly, they are tan and soft.\n', '\n', ' All for section. Jar 0\n', '\n', ' Microscopically, it shows a picture of metastatic carcinoma of right axillary lymph node. It composed of tumor cells with hyperchromatic and moderate pleomorphic nuclei arranged in trabecul…
299	ER:['negative', 0]	PR:None	Her-2:1	axillary lymph node	['Lymph node, axillary, right, echo-guided core needle biopsy, carcinoma, metastatic (favoring breast origin).\n']	[' The specimen submitted consists of three tissue fragments measuring up to 1.0x0.1x0.1 cm. in size fixed in formalin.\n', '\n', ' Grossly, they are tan and elastic.\n', '\n', ' All for section. Jar 0\n', '\n', ' Microscopically, it shows a picture of metastatic carcinoma of lymph node. It composed of tumor cells with hyperchromatic and moderate pleomorphic nuclei, and eosinophilic cytoplasm arr…
300	ER:['positive', 95]	PR:['positive', 90]	Her-2:2	axillary lymph node	['Lymph node, axillary, left, echo-guided core needle biopsy, carcinoma, metastatic (favoring breast origin).\n']	[' The specimen submitted consists of four tissue fragments measuring up to 1.0x0.1x0.1 cm. in size fixed in formalin.\n', '\n', ' Grossly, they are tan and elastic.\n', '\n', ' All for section. Jar 0\n', '\n', ' Microscopically, it shows a picture of metastatic carcinoma of lymph node. It composed of tumor cells with hyperchromatic and pleomorphic nuclei arranged in trabecular pattern. The tumor…
301	ER:['positive', 80]	PR:None	Her-2:0	axillary lymph node	['Lymph node, axillary, left, echo-guided core needle biopsy, carcinoma, metastatic (favoring breast origin, please see description). \n']	[' The specimen submitted consists of four tissue fragments measuring up to 0.5x0.1x0.1 cm. in size fixed in formalin.\n', '\n', ' Grossly, they are tan and elastic.\n', '\n', ' All for section. Jar 0\n', '\n', ' Microscopically, it shows a picture of metastatic carcinoma involving the lymph node and soft tissue. It composed of tumor cells with hyperchromatic and moderate pleomorphic nuclei arran…
302	ER:None	PR:None	Her-2:None	axillary lymph node	['Soft tissue, axillary, right, excisional biopsy, accessory breast.\n']	[' The specimen submitted consists of three tissue fragments measuring up to 1.9x1.0x0.3 cm. in size fixed in formalin.\n', '\n', ' Grossly, they are tan and elastic.\n', '\n', ' All for section. Jar 0\n', '\n', ' Microscopically, the section shows benign but haphazardly distributed mammary glands in fibrotic connective tissue. It is consistent with accessory breast at axilla. No malignancy is se…
303	ER:['positive', 60]	PR:['negative', 0]	Her-2:2	axillary lymph node	['Lymph node, axillary, right, status post simple mastectomy for right breast cancer, echo-guided core needle biopsy, carcinoma, metastatic (favoring breast origin).\n']	[' The specimen submitted consists of four tissue fragments measuring up to 1.1x0.1x0.1 cm. in size fixed in formalin.\n', '\n', ' Grossly, they are tan and elastic.\n', '\n', ' All for section. Jar 0\n', '\n', ' Microscopically, it shows a picture of metastatic carcinoma of lymph node composed of small clusters of tumor cells or cord-like growth pattern of tumor cells with hyperchromatic and mod…
304	ER:['positive', 85]	PR:None	Her-2:0	axillary lymph node	['Lymph node, axillary, left, echo-guided core needle biopsy, carcinoma, metastatic (compatible with breast origin). \n', '\n']	[' The specimen submitted consists of three tissue fragments measuring up to 1.3x0.1x0.1 cm. in size fixed in formalin.\n', '\n', ' Grossly, they are tan and elastic.\n', '\n', ' All for section. Jar 0\n', '\n', ' Microscopically, it shows a picture of metastatic carcinoma of lymph node. It composed of tumor cells with hyperchromatic and moderate pleomorphic nuclei arranged in cord, nest or trabe…
305	ER:['positive', 90]	PR:['positive', 80]	Her-2:2	axillary lymph node	['Lymph node, axillary, left, echo-guided core needle biopsy, carcinoma, metastatic (compatible with breast origin).\n']	[' The specimen submitted consists of two tissue fragments measuring up to 0.7x0.1x0.1 cm. in size fixed in formalin.\n', '\n', ' Grossly, they are tan and elastic.\n', '\n', ' All for section. Jar 0\n', '\n', ' Microscopically, it shows metastatic carcinoma of lymph node. It composed of tumor cells with hyperchromatic and pleomorphic nuclei arranged in nest or cord/trabecular pattern. The nodal …
306	ER:['negative', 0]	PR:['negative', 0]	Her-2:0	axillary lymph node	['Lymph node, axillary, left, echo-guided biopsy, carcinoma, metastatic (favoring breast origin, see description). \n']	[' The specimen submitted consists of four tissue fragments measuring up to 1.4x0.1x0.1 cm. in size fixed in formalin.\n', '\n', ' Grossly, they are tan and elastic.\n', '\n', ' All for section. Jar 0\n', '\n', ' Microscopically, it shows a picture of invasive carcinoma involving the lymph node. It composed of tumor cells with hyperchromatic and moderate to marked pleomorphic nuclei, prominant nu…
307	ER:None	PR:None	Her-2:None	axillary lymph node	['Lymph node, axillary, right, echo-guided core needle biopsy, carcinoma, metastatic (compatible with breast origin).\n']	[' The specimen submitted consists of three tissue fragments measuring up to 0.8x0.1x0.1 cm. in size fixed in formalin.\n', '\n', ' Grossly, they are tan and elastic.\n', '\n', ' All for section. Jar 0\n', '\n', ' Microscopically, it shows a picture of metastatic carcinoma of lymph node. It composed of tumor cells with hyperchromatic and moderate pleomorphic nuclei arranged in trabecular pattern.…
308	ER:['positive', 70]	PR:None	Her-2:2	axillary lymph node	['Lymph node, axillary, left, echo-guided core needle biopsy, carcinoma, metastatic (compatible with breast origin).\n']	[' The specimen submitted consists of three tissue fragments measuring up to 1.6x0.1x0.1 cm. in size fixed in formalin.\n', '\n', ' Grossly, they are tan and elastic.\n', '\n', ' All for section. Jar 0\n', '\n', ' Microscopically, it shows a picture of metastatic carcinoma of lymph node. It composed of tumor cells with hyperchromatic and moderate pleomorphic nuclei arranged in trabecular or nest …
309	ER:['positive', 90]	PR:None	Her-2:1	axillary lymph node	['Soft tissue, labeled as axillary lymph node, echo-guided core needle biopsy, carcinoma, metastatic (favoring breast origin). \n', ' \n']	[' The specimen submitted consists of three tissue fragments measuring up to 1.2x0.1x0.1 cm. in size fixed in formalin.\n', '\n', ' Grossly, they are tan and soft.\n', '\n', ' All for section. Jar 0\n', '\n', ' Microscopically, it shows a picture of invasive carcinoma involving soft tissue. It composed of tumor cells with hyperchromatic and pleomorphic nuclei arranged in trabecular pattern. The t…
310	ER:['negative', 0]	PR:None	Her-2:3	axillary lymph node	['Lymph node, axillary, right, echo-guided core needle biopsy, carcinoma, metastatic (compatible with breast origin).\n']	[' The specimen submitted consists of seven tissue fragments measuring up to 0.1x0.1x0.1 cm. in size fixed in formalin.\n', '\n', ' Grossly, they are tan and soft.\n', '\n', ' All for section. Jar 0\n', '\n', ' Microscopically, the small sectional specimen show metastatic carcinoma of lymph node. The tumor lesion measures 0.5 mm in diameter. The immunohistochemical study reveals the tumor cells a…
311	ER:['positive', 90]	PR:['positive', 99]	Her-2:1	axillary lymph node	['Skin and soft tissue, axillary, bilateral, excision and liposuction, consistent with accessory breast.\n']	[' The specimen submitted consists of more than ten tissue fragments measuring up to 3.6X3.0X1.5 cm. in size fixed in formalin.\n', '\n', ' Grossly, they are tan and elastic.\n', '\n', ' All for section. Jar 0\n', ' A1-2, X1-2\n', '\n', ' Microscopically, the section shows benign but haphazardly distributed mammary glands in fibrotic connective tissue. It is consistent with accessory breast at ax…
312	ER:['positive', 98]	PR:['positive', 70]	Her-2:1	axillary lymph node	['Lymph node, axillary, right, echo-guided core needle biopsy, carcinoma, metastatic (favoring breast origin). \n']	[' The specimen submitted consists of two tissue fragments measuring up to 1.2x0.1x0.1 cm. in size fixed in formalin.\n', '\n', ' Grossly, they are tan and soft.\n', '\n', ' All for section. Jar 0\n', '\n', ' Microscopically, it shows a picture of metastatic carcinoma of lymph node. It composed of tumor cells with hyperchromatic and moderate pleomorphic nuclei arranged in nest or trabecular patte…
313	ER:['negative', 0]	PR:None	Her-2:3	axillary lymph node	['Lymph node, axillary, left, echo-guided core needle biopsy, carcinoma, metatatic (favoring breast origin). \n']	[' The specimen submitted consists of four tissue fragments measuring up to 1.2x0.1x0.1 cm. in size fixed in formalin.\n', '\n', ' Grossly, they are tan and soft.\n', '\n', ' All for section. Jar 0\n', '\n', ' Microscopically, it shows a picture of metastatic carcinoma of lymph node composed of tumor cells with hyperchromatic and moderate pleomorphic nuclei. Focal tumor necrosis is seen. The tumo…
314	ER:None	PR:None	Her-2:None	axillary lymph node	['Lymph node, axillary, right, echo-guided core needle biopsy, carcinoma, metastatic (favoring breast origin). \n']	[' The specimen submitted consists of four tissue fragments measuring up to 0.6x0.1x0.1 cm. in size fixed in formalin.\n', '\n', ' Grossly, they are tan and soft.\n', '\n', ' All for section. Jar 0\n', '\n', ' Microscopically, it shows a picture of metastatic carcinoma of lymph node. It composed of tumor cells with hyperchromatic and moderate pleomorphic nuclei arranged in trabecular or tubular p…
315	ER:['positive', 98]	PR:['positive', 99]	Her-2:1	axillary lymph node	['Lymph node, axillary, right, echo-guided core needle biopsy, carcinoma, metastatic (favoring breast origin). \n']	[' The specimen submitted consists of three tissue fragments measuring up to 1.3X0.1X0.1 cm. in size fixed in formalin.\n', '\n', ' Grossly, they are tan and elastic.\n', '\n', ' All for section. Jar 0\n', '\n', ' Microscopically, it shows a picture of metastatic carcinoma of lymph node. It composed of tumor cells with hyperchromatic and moderate pleomorphic nuclei arranged in trabecular pattern.…
316	ER:['negative', 0]	PR:None	Her-2:3	axillary lymph node	['Soft tissue, axillary, left, echo-guided core needle biopsy, carcinoma, metastatic (favoring breast origin). \n']	[' The specimen submitted consists of three tissue fragments measuring up to 1.0x0.1x0.1 cm. in size fixed in formalin.\n', '\n', ' Grossly, they are tan and elastic.\n', '\n', ' All for section. Jar 0\n', '\n', ' Microscopically, it shows a picture of metastatic carcinoma involving the soft tissue of left axillary region. It composed of tumor cells with hyperchromatic and moderate pleomorphic nu…
317	ER:['negative', 0]	PR:None	Her-2:2	axillary lymph node	['Lymph node, axillary, left, echo-guided core needle biopsy, carcinoma, metastatic (favoring breast origin).\n']	[' The specimen submitted consists of three tissue fragments measuring up to 1.5x0.1x0.1 cm. in size fixed in formalin.\n', '\n', ' Grossly, they are tan and elastic.\n', '\n', ' All for section. Jar 0\n', '\n', ' Microscopically, it shows a picture of metastatic carcinoma of lymph node. Focal tumor necrosis is seen. The tumor lesion measures 1.3 cm in diameter. The immunohistochemical study reve…
318	ER:['negative', 0]	PR:None	Her-2:3	axillary lymph node	['Soft tissue, labeled as left axillary lymph node, echo-guided biopsy, carcinoma, metastatic (compatible with breast origin).\n']	[' The specimen submitted consists of three tissue fragments measuring up to 1.5x0.1x0.1 cm. in size fixed in formalin.\n', '\n', ' Grossly, they are tan and elastic.\n', '\n', ' All for section. Jar 0\n', '\n', ' Microscopically, it shows a picture of metastatic carcinoma involving the soft tissue. It composed of tumor cells with hyperchromatic and moderate pleomorphic nuclei arranged in trabecu…
319	ER:None	PR:None	Her-2:None	axillary lymph node	['Soft tissue, left axillary mass, excision, accessory breast with a fibroadenoma.\n']	[' The specimen submitted consists of a tissue fragment, measuring 2.0x1.5x1.0x cm. in size and fixed in formalin.\n', '\n', ' Grossly, it is tan and elastic.\n', '\n', ' Representative section is taken. Jar 1. \n', ' Microscopically, section shows a well-defined mass, composed of hyperplastic mammary glands and stroma. There is no evidence of malignancy.\n', '\n', '????200212451 銵典:CM-Y000-752…
320	ER:['positive', 90]	PR:['negative', 0]	Her-2:1	axillary lymph node	['1. Soft tissue, axillary, left, echo-guided core needle biopsy, carcinoma, metastatic (favoring breast origin).\n', '2. Immunohistochemical study: E-cadherin(positive), P63(negative), CK5/14(negative), GATA3(positive), ER(positive, 4/4, strong nuclear staining in 90% tumor cells), PR(negative), Her2/neu(negative, score 1+), Ki67 labeling index(20%).\n']	[' The specimen submitted consists of three tissue fragments measuring up to 1.8x0.1x0.1 cm. in size fixed in formalin.\n', '\n', ' Grossly, they are tan and elastic.\n', '\n', ' All for section. Jar 0\n', '\n', ' Microscopically, it shows a picture of invasive carcinoma involving soft tissue. It composed of tumor cells with hyperchromatic and moderate to marked pleomorphic nuclei arranged in tra…
321	ER:['positive', 90]	PR:None	Her-2:2	axillary lymph node	['Lymph node, axillary, right, echo-guided core needle biopsy, carcinoma, metastatic (favoring breast origin). \n']	[' The specimen submitted consists of three tissue fragments measuring up to 0.5x0.1x0.1 cm. in size fixed in formalin.\n', '\n', ' Grossly, they are tan and elastic.\n', '\n', ' All for section. Jar 0\n', '\n', ' Microscopically, it shows a picture of metastatic carcinoma of lymph node. It composed of tumor cells with hyperchromatic and pleomorphic nuclei, and abundant eosinophilic cytoplasm. Th…
322	ER:['positive', 2]	PR:None	Her-2:1	axillary lymph node	['Lymph node, axillary, right, echo-guided core needle biopsy, carcinoma, metastatic (favoring breast origin). \n']	[' The specimen submitted consists of three tissue fragments measuring up to 1.0x0.1x0.1 cm. in size fixed in formalin.\n', '\n', ' Grossly, they are tan and elastic.\n', '\n', ' All for section. Jar 0\n', '\n', ' Microscopically, it shows a picture of metastatic carcinoma of lymph node. It composed tumor cells with hyperchromatic and marked pleomorphic nuclei, prominant nucleoli and abundant eos…
323	ER:['positive', 99]	PR:None	Her-2:0	axillary lymph node	['Lymph node, axillary, left, echo-guided core needle biopsy, carcinoma, metastatic (favoring breast origin).\n']	[' The specimen submitted consists of three tissue fragments measuring up to 1.2x0.1x0.1 cm. in size fixed in formalin.\n', '\n', ' Grossly, they are tan and elastic.\n', '\n', ' All for section. Jar 0\n', '\n', ' Microscopically, it shows a picture of metastatic carcinoma of lymph node. It composed of tumor cells with moderate pleomorphic and hyperchromatic nuclei arranged in solid pattern. The …
324	ER:['positive', 98]	PR:None	Her-2:2	axillary lymph node	['1. Lymph node, axillary, right, echo-guided biopsy, carcinoma, metastatic (favoring breast origin).\n', '2. Immunohistochemical study: CK7(positive), GATA3(positive), ER(positive, 4/4, strong nuclear staining in 98% tumor cells), and Her2/neu(equivocal, score 2+). \n', '\n']	[' The specimen submitted consists of three tissue fragments measuring up to 1.0x0.1x0.1 cm. in size fixed in formalin.\n', '\n', ' Grossly, they are tan and elastic.\n', '\n', ' All for section. Jar 0\n', '\n', ' Microscopically, it shows a picture of metastatic carcinoma of lymph node. The tumor lesion measures 0.6 cm in diameter. The immunohistochemical study reveals CK7(positive), GATA3(posit…
325	ER:['negative', 0]	PR:None	Her-2:3	axillary lymph node	['Lymph node, axillary, left, echo-guided biopsy, carcinoma, metastatic (favoring breast origin).\n']	[' The specimen submitted consists of three tissue fragments measuring up to 1.6x0.1x0.1 cm. in size fixed in formalin.\n', '\n', ' Grossly, they are tan and elastic.\n', '\n', ' All for section. Jar 0\n', '\n', ' Microscopically, it shows a picture of metastatic carcinoma of lymph node. The tumor lesion measures 0.7 cm in diameter. The immunohistochemical study reveals the tumor cells are CK7(po…
326	ER:['negative', 0]	PR:['negative', 0]	Her-2:3	axillary lymph node	['Soft tissue, labeled as left axillary lymph node, echo-guided biopsy, carcinoma, metastatic with massive tumor necrosis (favoring breast origin).\n']	[' The specimen submitted consists of three tissue fragments measuring up to 0.6x0.1x0.1 cm. in size fixed in formalin.\n', '\n', ' Grossly, they are tan and elastic.\n', '\n', ' All for section. Jar 0\n', '\n', ' Microscopically, it shows small viable tumor cells with hyperchromatic and moderate pleomorphic nuclei, arranged in nest or trabecular patterns in the background of extensively tumor ne…
327	ER:['negative', 0]	PR:None	Her-2:3	axillary lymph node	['Lymph node, axillary, left, echo-guided core needle biopsy, carcinoma, metastatic (compatible with breast origin).\n']	[' The specimen submitted consists of three tissue fragments measuring up to 1.0x0.1x0.1 cm. in size fixed in formalin.\n', '\n', ' Grossly, they are tan and elastic.\n', '\n', ' All for section. Jar 0\n', '\n', ' Microscopically, it shows a picture of metastatic carcinoma of lymph node. It composed of tumor cells with hyperchromatic and moderate to marked plemorphic nuclei, prominant nucleoli, a…
328	ER:['positive', 99]	PR:None	Her-2:0	axillary lymph node	['Lymph node, axillary, left, echo-guided core needle biopsy, carcinoma, metastatic (favoring breast origin).\n']	[' The specimen submitted consists of three tissue fragments measuring up to 1.3x0.1x0.1 cm. in size fixed in formalin.\n', '\n', ' Grossly, they are tan and elastic.\n', '\n', ' All for section. Jar 0\n', '\n', ' Microscopically, it shows a picture of metastatic carcinoma of lymph node. The tumor lesion measures 0.8 cm in diameter. The immunohistochemical study reveals the tumor cells are CK7(po…
329	ER:['positive', 35]	PR:None	Her-2:3	axillary lymph node	['Lymph node, axillary, left, echo-guided biopsy, carcinoma, metastatic (compatible with breast origin). \n']	[' The specimen submitted consists of three tissue fragments measuring up to 1.0x0.1x0.1 cm. in size fixed in formalin.\n', '\n', ' Grossly, they are tan and elastic.\n', '\n', ' All for section. Jar 0\n', '\n', ' Microscopically, it shows a picture of metastatic carcinoma of lymph node. The tumor lesion measures 0.6 cm in diameter. The immunohistochemical study reveals the tumor cells are CK7(po…
330	ER:['negative', 0]	PR:None	Her-2:3	axillary lymph node	['Lymph node, axillary, right, echo-guided core needle biopsy, carcinoma, metastatic (compatible with breast origin).\n']	[' The specimen submitted consists of three tissue fragments measuring up to 1.2x0.1x0.1 cm. in size fixed in formalin.\n', '\n', ' Grossly, they are tan and elastic.\n', '\n', ' All for section. Jar 0\n', '\n', ' Microscopically, it shows a picture of metastatic carcinoma of lymph node. The tumor lesion measures 0.9 cm in diameter. The immunohistochemical study reveals GATA3(positive), CK7(negat…
331	ER:['positive', 98]	PR:None	Her-2:2	axillary lymph node	['Lymph node, axillary, left, echo-guided core needle biopsy, carcinoma, metastatic (favoring breast origin). \n']	[' The specimen submitted consists of three tissue fragments measuring up to 1.0x0.1x0.1 cm. in size fixed in formalin.\n', '\n', ' Grossly, they are tan and elastic.\n', '\n', ' All for section. Jar 0\n', '\n', ' Microscopically, it shows a picture of metastatic carcinoma of lymph node. The tumor lesion measures 0.65 cm in diameter. The immunohistochemical study reveals CK7(positive), TTF-1(nega…
332	ER:['negative', 0]	PR:['negative', 0]	Her-2:1	axillary lymph node	['Lymph node, axillary, right, echo-guided core needle biopsy, carcinoma, metastatic (favoring breast origin). \n']	[' The specimen submitted consists of three tissue fragments measuring up to 2.0x0.1x0.1 cm. in size fixed in formalin.\n', '\n', ' Grossly, they are tan and elastic.\n', '\n', ' All for section. Jar 0\n', '\n', ' Microscopically, it shows a picture of metastatic carcinoma of lymph node. It composed of tumor cells with hyperchromatic and moderate to marked pleomorphic nuclei, and frequent mitotic…
333	ER:['negative', 0]	PR:['negative', 0]	Her-2:2	axillary lymph node	['Lymph node, axillary, right, echo-guided biopsy, carcinoma, metastatic (favoring breast origin). \n']	[' The specimen submitted consists of three tissue fragments measuring up to 1.7x0.1x0.1 cm. in size fixed in formalin.\n', '\n', ' Grossly, they are tan and elastic.\n', '\n', ' All for section. Jar 0\n', '\n', ' Microscopically, it shows a picture of metastatic carcinoma of lymph node. It composed of tumor cells with hyperchromatic and moderate to marked pleomorphic nuclei, and prominant nucleo…
334	ER:['positive', 98]	PR:None	Her-2:2	axillary lymph node	['Lymph node, axillary, right, echo-guided core needle biopsy, carcinoma, metastatic (favoring breast origin).\n']	[' The specimen submitted consists of three tissue fragments measuring up to 2.0x0.1x0.1 cm. in size fixed in formalin.\n', '\n', ' Grossly, they are tan and elastic.\n', '\n', ' All for section. Jar 0\n', '\n', ' Microscopically, it shows a picture of metastatic carcinoma of lymph node. The tumor lesion measures 0.9 cm in diameter. Focal tumor necrosis and lymphovascular tumor permeation are see…
335	ER:['negative', 0]	PR:None	Her-2:3	axillary lymph node	['Lymph node, axillary, right, echo-guided core needle biopsy, carcinoma, metastatic (favoring breast origin). \n']	[' The specimen submitted consists of three tissue fragments measuring up to 1.0x0.1x0.1 cm. in size fixed in formalin.\n', '\n', ' Grossly, they are tan and elastic.\n', '\n', ' All for section. Jar 0\n', '\n', ' Microscopically, it shows a picture of metastatic carcinoma of lymph node. Focal tumor necrosis is seen. The tumor lesion measures 0.4 cm in diameter. The immunohistochemical study reve…
336	ER:['positive', 95]	PR:None	Her-2:0	axillary lymph node	['Lymph node, axillary, left, echo-guided biopsy, carcinoma, metastatic (compatible with breast origin). \n']	[' The specimen submitted consists of three tissue fragments measuring up to 1.0X0.1X0.1 cm. in size fixed in formalin.\n', '\n', ' Grossly, they are tan and elastic.\n', '\n', ' All for section. Jar 0\n', '\n', ' Microscopically, it shows a picture of metastatic carcinoma of lymph node. It composed of tumor cells with hyperchromatic and moderate pleomorphic nuclei. The tumor lesion measures 0.7 …
337	ER:['negative', 0]	PR:None	Her-2:3	axillary lymph node	['Lymph node, axillary, left, echo-guided core needle biopsy, carcinoma, metastatic (compatible with breast origin).\n']	[' The specimen submitted consists of three tissue fragments measuring up to 1.3x0.1x0.1 cm. in size fixed in formalin.\n', '\n', ' Grossly, they are tan and elastic.\n', '\n', ' All for section. Jar 0\n', '\n', ' Microscopically, it shows a picture of metastatic carcinoma of lymph node. It composed of tumor cells with hyperchromatic and moderate pleomorphic nuclei and abundant eosinophilic cytop…
338	ER:['negative', 0]	PR:None	Her-2:1	axillary lymph node	['Soft tissue, labeled as axillary lymph n ode, left, echo-guided core needle biopsy, carcinoma, metastatic (favoring breast origin). \n']	[' The specimen submitted consists of three tissue fragments measuring up to 1.3x0.1x0.1 cm. in size fixed in formalin.\n', '\n', ' Grossly, they are tan and elastic.\n', '\n', ' All for section. Jar 0\n', '\n', ' Microscopically, it shows soft tissue involvement by invasive carcinoma composed of tumor cells with hyperchromatic and marked pleomorphic nuclei in the hyalinized stroma with extensive…
339	ER:['negative', 0]	PR:['negative', 0]	Her-2:0	axillary lymph node	['1. Soft tissue, labeled as left axillary lymph node, echo-guided core needle biopsy, carcinoma, metastatic (favoring breast origin). \n', '2. Immunohistochemical study: CK7(positive), GATA3(positive), mammoglobin(focal weak cytoplasmic staining), CK5/14(positive, diffuse), ER(negative), PR(negative), Her2/neu(negative, score 0), and TTF-1(negative). \n']	[' The specimen submitted consists of three tissue fragments measuring up to 1.5X0.1X0.1 cm. in size fixed in formalin.\n', '\n', ' Grossly, they are tan and elastic.\n', '\n', ' All for section. Jar 0\n', '\n', ' Microscopically, it shows a picture of invasive carcinoma involving the axillary soft tissue. It composed of tumor cells with hyperchromatic and moderate to marked pleomorphic nuclei an…
340	ER:['negative', 0]	PR:None	Her-2:3	axillary lymph node	['Lymph node, axillary, left, echo-guided core needle biopsy, carcinoma, metastatic (compatible with breast origin). \n']	[' The specimen submitted consists of three tissue fragments measuring up to 1.3X0.1X0.1 cm. in size fixed in formalin.\n', '\n', ' Grossly, they are tan and elastic.\n', '\n', ' All for section. Jar 0\n', '\n', ' Microscopically, it shows a picture of metastatic carcinoma of lymph node. It composed tumor cells with hyperchromatic and pleomorphic nuclei arranged in trabecular pattern. Focal tumor…
341	ER:None	PR:None	Her-2:None	axillary lymph node	['Soft tissue, axillary area, bilateral, compatible with accessory breast. \n']	[' The specimen submitted consists of more than five tissue fragments measuring up to 2.5X1.0X1.0 cm. in size fixed in formalin.\n', '\n', ' Grossly, they are tan and elastic.\n', '\n', ' Representative section are taken. Jar 1.\n', ' A1-2\n', '\n', ' Microscopically, it shows mammary duct and acini tissues in the fibrotic stroma with area of adipose tissues. Focal ductal ectasia and cystic chang…
342	ER:None	PR:None	Her-2:0	axillary lymph node	['1. Skin, soft tissue and muscle, chest wall, right, wide excision, status post modified radical mastectomy for right breast cancer, invasive lobular carcinoma.\n', '2. Lymph node, axillary, right, carcinoma, metastatic (1/10).\n', '3. Immunohistohemical study: ER(negative), PR(negative), HER2/neu(negative, score 0), E-Cadherin (negative), and Ki-67 (proliferation fraction: 30.4%).\n']	[' The specimen is submitted in two separated bags labeled as 1: right chest wall recurrent breast cancer and 2: axillary lymph node, respectively fixed in formalin.\n', '\n', ' The specimen labeled as 1 consists of one tissue fragment measuring 14.0 x 11.0 x 1.0 cm in size with overlying skin tissue. Grossly, multiple firm polypoid lesions are noted, which measuring about 6.5 cm in greatest diam…
343	ER:['negative', 0]	PR:None	Her-2:1	axillary lymph node	['Lymph node, axillary, right, echo-guided core needle biopsy, carcinoma, metastatic (favoring breast origin). \n']	[' The specimen submitted consists of three tissue fragments measuring up to 1.5x0.1x0.1 cm. in size fixed in formalin.\n', '\n', ' Grossly, they are tan and elastic.\n', '\n', ' All for section. Jar 0\n', '\n', ' Microscopically, it shows metastatic carcinoma of right axillary lymph node. It composed of tumor cells with hyperchromatic and moderate pleomorphicn nuclei arranged in trabecular patte…
344	ER:['positive', 90]	PR:None	Her-2:3	axillary lymph node	['Lymph node, axillary, right, echo-guided core needle biopsy, carcinoma, metastatic (favoring breast origin). \n']	[' The specimen submitted consists of three tissue fragments measuring up to 1.0x0.1x0.1 cm. in size fixed in formalin.\n', '\n', ' Grossly, they are tan and elastic.\n', '\n', ' All for section. Jar 0\n', '\n', ' Microscopically, it shows a picture of metastatic carcinoma of lymph node. It composed of tumor cells with hyperchromatic and moderate pleomorphic nuclei. The tumor lesion measures 0.5 …
345	ER:None	PR:None	Her-2:None	axillary lymph node	['Soft tissue, axillary, bilateral, excision, consistent with accessory breast tissue\n']	[' The specimen submitted consists of eight tissue fragments measuring up to 6.0X3.5X3.0 cm. in size fixed in formalin.\n', '\n', ' Grossly, they are yellow and soft.\n', '\n', ' Representative sections are taken. Jar 1.\n', ' A1-4\n', '\n', ' Microscopically, it shows presence of mammary ducts and lobules within adipose tissue, consistent with accessory breast tissue. The overlying skin is unrem…
346	ER:['negative', 0]	PR:['negative', 0]	Her-2:0	axillary lymph node	['Soft tissue, axillary, left, echo-guided core needle biopsy, carcinoma, metastatic (favoring breast origin).\n']	[' The specimen submitted consists of three tissue fragments measuring up to 1.0x0.1x0.1 cm. in size fixed in formalin.\n', '\n', ' Grossly, they are tan and elastic.\n', '\n', ' All for section. Jar 0\n', '\n', ' Microscopically, it shows metastatic carcinoma of lymph node. It composed of tumor cells with hyperchromatic and moderate pleomorphic nuclei and prominant nuclei arranged in trabecular …
347	ER:['negative', 0]	PR:None	Her-2:3	axillary lymph node	['Lymph node, axillary, right, echo-guided core needle biopsy, carcinoma, metastatic (favoring breast origin). \n']	[' The specimen submitted consists of three tissue fragments measuring up to 0.6x0.1x0.1 cm. in size fixed in formalin.\n', '\n', ' Grossly, they are tan and elastic.\n', '\n', ' All for section. Jar 0\n', '\n', ' Microscopically, it shows metastatic carcinoma of lymph node. It comoposed of tumor cells with hyperchromatic and moderate pleomorphic nuclei arranged in trabecular or nest patterns. Th…
348	ER:['positive', 1]	PR:None	Her-2:0	axillary lymph node	['Soft tissue, axillary region, left, echo-guided core needle biopsy, carcinoma, metastatic (favoring breast origin).\n']	[' The specimen submitted consists of three tissue fragments measuring up to 1.0x0.1x0.1 cm. in size fixed in formalin.\n', '\n', ' Grossly, they are tan and elastic.\n', '\n', ' All for section. Jar 0\n', '\n', ' Microscopically, it shows a picture of invasive carcinoma involving the soft tissue. No resdial well preserved lymph node tissue is seen. It composed of tumor cells with hyperchromatic …
349	ER:['positive', 40]	PR:['negative', 0]	Her-2:0	axillary lymph node	['1. Lymph node, axillary, right, echo-guided core needle biopsy, carcinoma, metastatic (favoring breast origin).\n', '2. Immunohistochemical study: E-cadherin(positive), GATA3(positive), CK7(positive), TTF-1(negative), ER(positive, 2/4, strong nuclear staining in 40% tumor cells), PR(negative), Her2/neu(negative, score 0).\n']	[' The specimen submitted consists of three tissue fragments measuring up to 1.0X0.1X0.1 cm. in size fixed in formalin.\n', '\n', ' Grossly, they are tan and elastic.\n', '\n', ' All for section. Jar 0\n', '\n', ' Microscopically, it shows metastatic carcinoma of axillary lymph node. It composed of tumor cells with hyperchromatic and moderate pleomorphic nuclei arranged in trabecular pattern with…
350	ER:['positive', 98]	PR:['positive', 10]	Her-2:0	axillary lymph node	['Lymph node, axillary, left, echo-guided core needle biopsy, carcinoma, metastatic (favoring breast origin). \n']	[' The specimen submitted consists of three tissue fragments measuring up to 1.5x0.1x0.1 cm. in size fixed in formalin.\n', '\n', ' Grossly, they are tan and elastic.\n', '\n', ' All for section. Jar 0\n', '\n', ' Microscopically, it shows metastatic carcinoma of lymph node. It composed of tumor cells with hyperchromatic and mild to moderate pleomorphic nuclei arranged in tubular or trabecular pa…
351	ER:['positive', 98]	PR:None	Her-2:1	axillary lymph node	['Soft tissue, axillary, right, echo-guided core needle biopsy, carcinoma, involved (favoring breast origin, please see description). \n']	[' The specimen submitted consists of three tissue fragments measuring up to 0.3x0.1x0.1 cm. in size fixed in formalin.\n', '\n', ' Grossly, they are tan and elastic.\n', '\n', ' All for section. Jar 0\n', '\n', ' Microscopically, it shows invasive carcinoma arranged in single-file linear, cord, or small nest patterns infiltraing the fibrotic tissue and adipose tissues. The invasive carcinoma mea…
352	ER:['negative', 0]	PR:None	Her-2:None	axillary lymph node	['Soft tissue, axillary, left, echo-guided core needle biopsy, accessory breast with pregnancy related change.\n']	[' The specimen submitted consists of three tissue fragments measuring up to 1.5x0.1x0.1 cm. in size fixed in formalin.\n', '\n', ' Grossly, they are tan and elastic.\n', '\n', ' All for section. Jar 0\n', '\n', ' Microscopically, it shows mammary tissue with lobular hyperplasia, vacuolated and secretory change of lobular epithelial cells, and focal accumulation of secretion. The immunohistochemi…
353	ER:['negative', 0]	PR:None	Her-2:None	axillary lymph node	['Soft tissue, axillary, right, echo-guided core needle biopsy, accessory breast with pregnancy related change.\n']	[' The specimen submitted consists of three tissue fragments measuring up to 1.2x0.1x0.1 cm. in size fixed in formalin.\n', '\n', ' Grossly, they are tan and elastic.\n', '\n', ' All for section. Jar 0\n', '\n', ' Microscopically, it shows mammary tissue with lobular hyperplasia, vacuolated and secretory change of lobular epithelial cells, and focal accumulation of secretion. The accessory breast…
354	ER:['positive', 95]	PR:None	Her-2:0	axillary lymph node	['Lymph node, axillary, right, echo-guided core needle biopsy, carcinoma, metastatic (compatible with breast origin).\n']	[' The specimen submitted consists of three tissue fragments measuring up to 1.0x0.1x0.1 cm. in size fixed in formalin.\n', '\n', ' Grossly, they are tan and elastic.\n', '\n', ' All for section. Jar 0\n', '\n', ' Microscopically, it shows a picture of metastatic carcinoma of lymph node. It composed of tumor cells arranged in tubular or trabecular patterns. The tumor lesion measures 0.8 cm in dia…
355	ER:['negative', 0]	PR:['negative', 0]	Her-2:3	axillary lymph node	['1. Lymph node, axillary, left, echo-guided core needle biopsy, carcinoma, metastatic (favoring breast origin).\n', '2. Immunohisochemical study: CK7(positive), GATA3(positive), ER(negative), PR(negative), GCDFP-15(positive, focal), and Her2/neu(positive, score 3+).\n']	[' The specimen submitted consists of three tissue fragments measuring up to 1.5x0.1x0.1 cm. in size fixed in formalin.\n', '\n', ' Grossly, they are tan and elastic.\n', '\n', ' All for section. Jar 0\n', '\n', ' Microscopically, it shows metastatic carcinoma of lymph node composed of tumor cells with hyperchromatic and moderate pleomorphic nuclei and prominent nucleoli. The tumor lesion measure…
356	ER:['negative', 0]	PR:None	Her-2:1	axillary lymph node	['Lymph node, axillary, right, echo-guided core needle biopsy, carcinoma, metastatic (favoring breast origin). \n']	[' The specimen submitted consists of three tissue fragments measuring up to 1.2x0.1x0.1 cm. in size fixed in formalin.\n', '\n', ' Grossly, they are tan and elastic.\n', '\n', ' All for section. Jar 0\n', '\n', ' Microscopically, it shows a picture of metastatic carcinoma of lymph node. The tumor lesion measures 6.5 mm in diameter. The immunohistochemical study reveals the tumor cells are CK7(po…
357	ER:['positive', 95]	PR:None	Her-2:2	axillary lymph node	['1. Lymph node, axillary, left, echo-guided core needle biopsy, carcinoma, metastatic (favoring breast origin). \n', '2. Immunohistochemical study: CK7(positive), GATA3(positive, diffuse), ER(positive, 4/4, moderate to strong nuclear staining in 95% tumor cells), Her2/neu(equivocal, score 2+, 75%), Ki67 labeling index(20%).\n']	[' The specimen submitted consists of three tissue fragments measuring up to 1.5x0.1x0.1 cm. in size fixed in formalin.\n', '\n', ' Grossly, they are tan and elastic.\n', '\n', ' All for section. Jar 0\n', '\n', ' Microscopically, it shows metastatic carcinoma of lymph node. It composed of tumor cells with hyperchromatic and moderate pleomorphic nuclei arranged in trabecular pattern with focal si…
358	ER:['positive', 99]	PR:['positive', 99]	Her-2:1	axillary lymph node	['1. Lymph node, axillary, left, echo-guided core needle biopsy, carcinoma, metastatic (favoring breast origin).\n', '2. Immunohistochemical study: CK7(positive, focal), E-cadherin(positive), GATA3(positive), TTF-1(negative), ER(positive, 4/4, strong nuclear staining in 99% tumor cells), PR(positive, 4/4, strong nuclear staining in 99% tumor cells), Her2/neu(negative, score 1+).\n']	[' The specimen submitted consists of three tissue fragments measuring up to 1.0x0.1x0.1 cm. in size fixed in formalin.\n', '\n', ' Grossly, they are tan and elastic.\n', '\n', ' All for section. Jar 0\n', '\n', ' Microscopically, it shows a picture of metastatic carcinoma of lymph node. It composed of tumor cells with hyperchromatic and moderate pleomorphic nuclei arranged in trabecular or nest …
359	ER:['positive', 7]	PR:None	Her-2:None	distant metastasis	['1. Skin, breast region, stated as "near border" region (?-near areolar/nipple), right, incisional biopsy, dermal infiltration by grade 3/3 invasive ductal-like carcinoma with overlying pagetoid epidermal and follicular involvement, r/o locally recurrent breast primary.\n', '2. The immunohistochemical study: these pleomorphic tumor cells disclose scatterd mild nuclear staining to ER (positive, 1…	[' The specimen submitted consists of a tissue fragment measuring 1.0x0.6x0.4 cm. in size fixed in formalin.\n', '\n', ' Grossly, it is tan and elastic.\n', '\n', ' All for section. Jar 0\n', '\n', " Microscopically, it shows a picture of dermal infiltration by grade 3/3 invasive ductal-like carcinoma (Nottingham's scores = 3+3+2=8/9) revealing predominantly solid-nested to focally infiltrating-c…
360	ER:['negative', 0]	PR:['negative', 0]	Her-2:3	distant metastasis	['Gallbladder, laparoscopic cholecystectomy, (1) adenocarcinoma, metastatic, consistent with breast origin. (2) acute cholecystitis.\n']	[' The specimen submitted consists of a tissue fragment of gallbladder measuring 7.0x3.5x2.0 cm in size fixed in formalin.\n', '\n', ' Grossly, it is swelling and inflamed.\n', '\n', ' Representative section is taken. Jar 1.\n', '\n', ' Microscopically, it shows a picture of acute cholecystitis with acute inflammatory cells infiltrating in wall, fibroblastic proliferation, focal fresh hemorrhage …
361	ER:None	PR:None	Her-2:None	distant metastasis	['Liver, echo-guided biopsy, carcinoma, metastatic (favoring breast origin). \n']	[' One pathologic slide of pathologic No.11637121A1 and Hematoxylin & eosin stain was received from 敶啣??箇??Ｙ??. Another five slides of immunohistochemical study of CK7, GATA3, ER, PR, and Her2/neu were also received.\n', '\n', ' Microscopically, it shows invasive carcinoma involving liver composed of tumor cells with hyperchromatic and moderate pleomorphic nuclei arranged innest with stromal…
362	ER:None	PR:None	Her-2:None	distant metastasis	['Brain, cerebrum, site not specified, craniotomy and removal, poorly-differentiated carcinoma, metastatic (in favor of breast origin)\n']	[' The specimen is the H&E stained and immunohistochemically stained sections labeled as S2016-11324 from ???恍?唬葉?.\n', '\n', ' Microscopically, it shows metastatic poorly-differentiated carcinoma composed of polygonal tumor cells with high N/C ratio and brisk mitotic activity arranged in sheets. Immunohistochemical study shows cytokeratin(+), GATA-3(+), synaptophysin(+), CK7(-), CK20(-), TTF…
363	ER:['positive', 90]	PR:None	Her-2:0	distant metastasis	['Lymph node, supraclavicular space, left, echo-guided core needle biopsy, carcinoma, metastatic (favoring breast origin).\n', ' \n', '\n']	[' The specimen submitted consists of three tissue fragments measuring up to 1.3x0.2x0.2 cm. in size fixed in formalin.\n', '\n', ' Grossly, they are tan and elastic.\n', '\n', ' All for section. Jar 0\n', '\n', ' Microscopically, it shows a picture of invasive carcinoma involving soft tissuee. Marked tumor necrosis is seen. No residual lymph node tissue is seen. The tumor lesion measures 0.75 cm…
364	ER:None	PR:None	Her-2:None	distant metastasis	['Liver, segment 2/3, partial hepatectomy, carcinoma, metastatic (favoring breast primary).\n']	[' The specimen submitted consists of one partial hepatectomied liver tissue, fixed in formalin.\n', '\n', ' The liver tissue fragment measuring 6.7x3.5x1.8 cm. in size and 23 gm. in weight. On cut, there is a tumor nodule measuring 3.0x2.3x2.2 cm. in size located at 0.6 cm. away from the surgical margin. The overlying hepatic capsule seem to be invaded by tumor without caspular rupture. \n', '\n…
365	ER:['positive', 98]	PR:None	Her-2:2	distant metastasis	['1. Ovary, left, oophorectomy, carcinoma, metastatic (favoring breast origin).\n', '2. Ovary, right, oophorectomy, carcinoma, metastatic.\n', '3. Fallopian tube, left, salpingectomy, free of tumor.\n', '4. Fallopian tube, right, salpingectomy, paratubal cysts and free of tumor.\n', '3. Peritoneum, left, biopsy, carcinoma, metastatic.\n', '4. Omentum, omentectomy, carcinoma, metatsatic.\n', '5. S…	[' The specimen is submitted in five separated bags, labeled as 1: Left ovary, 2: Right ovary, 3: Left peritoneum, 4: Omentum, and 5: adhesion band, respectively fixed in formalin.\n', '\n', ' Bag 1 contains one left huge ovary with fallopian tube. The left ovary measures 13 x 12 x 9 cm in size. The left tube measuring 5.0 cm in length and 0.5 cm in diameter. On cut, the ovary shows multiple tumo…
366	ER:['positive', 2]	PR:['negative', 0]	Her-2:3	distant metastasis	['Soft tissue, supraclavicualr, right, echo-guided core needle biopsy, carcinoma, metastatic (compatible with breast origin).\n']	[' The specimen submitted consists of four tissue fragments measuring up to 1.8X0.1X0.1 cm. in size fixed in formalin.\n', '\n', ' Grossly, they are tan and elastic.\n', '\n', ' All for section. Jar 0\n', '\n', ' Microscopically, it shows a picture of invasive carcinoma involving soft tissue. No residual lymph node tissue is seen. The tumor lesion measures 1.1 cm in diameter. The immuohistochemic…
367	ER:['positive', 95]	PR:['positive', 30]	Her-2:2	distant metastasis	['1. Bone, vertebral body, T7-8, specimen 1 labeled as "tumor", excision, carcinoma, metastasis (from breast origin).\n', '2. Soft tissue, back, specimen 2 labeled as "muscle/tumor", excision, carcinoma, metastasis.\n', '3. Bone, vertebral body, T7-8, specimen 3 labeled as "bone/tumor", excision, carcinoma, metastasis.\n']	[' The specimen fixed in formalin is submitted in three separated bags, labeled as 1. tumor, 2. muscle/tumor and 3. bone/tumor, respectively.\n', ' Specimen 1 consists of more than ten tissue fragments measuring up to 2.5x1.5x0.4 cm in size. They are tan and elastic to hard.\n', ' Specimen 2 consists of two tissue fragments measuring up to 7.0x3.0x1.5 cm in size. They are tan and elastic. Both fr…
368	ER:None	PR:None	Her-2:None	distant metastasis	['Skin, right breast, incisional biopsy, Invasion of infiltrative ductal carcinoma from breast, see description.\n', 'Immunohistochemistry:\n', 'CK: positive for tumor cells, E-cadherin: positive for tumor cells with strong cell membrane stain, P63: loss of myoepithelium in invasive ductal carcinoma cells, ER: positive, strong nuclear stain in > 95% tumor cells, PR: positive, intermediate to stro…	[' The specimen submitted from 銝剖???葛? consists of two tissue fragments measuring up to 0.6x0.4x0.2cm. in size fixed in formalin.\n', '\n', ' Grossly, they are tan and elastic.\n', '\n', ' All for section. Jar 0\n', '\n', ' Microscopically, the sections show a picture of invasion of grade 2 infiltrating ductal carcinoma (according to modified Bloom & Richardson grading system) of breast to s…
369	ER:None	PR:None	Her-2:None	distant metastasis	['Skin, right breast, incisional biopsy, Invasion of infiltrative ductal carcinoma from breast, see description.\n', 'Immunohistochemistry:\n', 'CK: positive for tumor cells, E-cadherin: positive for tumor cells with strong cell membrane stain, P63: loss of myoepithelium in invasive ductal carcinoma cells, ER: positive, strong nuclear stain in > 95% tumor cells, PR: positive, intermediate to stro…	[' The specimen submitted from 銝剖???葛? consists of two tissue fragments measuring up to 0.6x0.4x0.2cm. in size fixed in formalin.\n', '\n', ' Grossly, they are tan and elastic.\n', '\n', ' All for section. Jar 0\n', '\n', ' Microscopically, the sections show a picture of invasion of grade 2 infiltrating ductal carcinoma (according to modified Bloom & Richardson grading system) of breast to s…
370	ER:None	PR:None	Her-2:None	distant metastasis	['Brain, occipital lobe, right, craniotomy with removal, carcinoma, metastatic (in favor of breast origin).\n']	[' The specimen submitted consists of a tissue fragment measuring 0.8x0.4x0.3 cm. in size fixed in formalin.\n', '\n', ' Grossly, it is tan and elastic.\n', '\n', ' All for section. Jar 0\n', '\n', ' Microscopically, it shows a picture of metastatic poorly differentiated carcinoma composed of hyperchromatic tumor cells revealing marked pleomorphism, eccentric nuclei, amphophilic cytoplasm, scatte…
371	ER:['negative', 0]	PR:['negative', 0]	Her-2:3	distant metastasis	['Lung, peripheral region of upper lobe, left, CT-guided biopsy, adenocarcinoma, metastatic (compatible with breast origin). \n']	[' The specimen submitted consists of two tissue fragments measuring up to 0.8X0.1X0.1 cm. in size fixed in formalin.\n', '\n', ' Grossly, they are tan and elastic.\n', '\n', ' All for section. Jar 0\n', '\n', ' Microscopically, it shows lymphovascular permeation by tumor cells with focal parenchymal involvement. It composed of tumor cells with hyperchromatic and moderate pleomorphic nuclei. The …
372	ER:None	PR:None	Her-2:None	distant metastasis	['1. Soft tissue, breast region, outer upper quadrant, left, s/p skin-sparing MRM and TRAM flap reconstruction, breast partial mastectomy, invasive ductal carcinoma, grade 3/3 with free resection margin, recurrence.\n', '2. Immunohistochemical study: E-cadherin(positive), ER(negative), PR(negative), Her2/neu(positive, score 3+, 98% of tumor cell), Ki67 labeling index(35%)\n', '3. Pathologic stage…	['Gross description:\n', ' The specimen submitted included the one left breast lump, fixed in formalin. No tissue fixation and resection time is available.\n', " The partial mastectomy removed tissue measures 6.5x3.5x2.0 cm in size. Overlying skin measures 4.0x2.0 cm in dimension. No nipple and areola is included. Grossly, there is one white, firm, and irregular tumor measuring 1.3x1.0 cm in size…
373	ER:['negative', 0]	PR:['negative', 0]	Her-2:3	distant metastasis	['1. Lymph node, supraclavicular region, left, echo-guided core needle biopsy, carcinoma, metstastic (favoring breast origin). \n', '2. Immunohistochemical study: E-cadherin(positive), P63(negative), GATA3(positive), TTF-1(negative), ER(negative), PR(negative), Her2/neu(positive, score 3+, 60% tumor cells). \n']	[' The specimen submitted consists of three tissue fragments measuring up to 1.7x0.1x0.1 cm. in size fixed in formalin.\n', '\n', ' Grossly, they are tan and elastic.\n', '\n', ' All for section. Jar 0\n', '\n', ' Microscopically, it shows a picture of metastatic carcinoma of lymph node. It composed of tumor cells with hyperchromatic and moderate pleomorphic nuclei arranged in trabecular or nest …
374	ER:['negative', 0]	PR:['negative', 0]	Her-2:3	distant metastasis	['1. Skin and soft tissue, chest wall, breast area, left, wide excision, carcinoma (compatible with recurrent invasive ductal carcinoma of breast origin).\n', '2. Immunohistochemical study: ER(negative), PR(negative), Her2/neu(positive, score 3+), and Ki67 proliferation index(80%).\n']	[' The specimen submitted consists of part of skin and soft tissue measuring 5.0x3.0x2.0 cm in size, fixed in formalin. Grossly, there is one whitish tumor infiltrating dermis, soft tissue and skeletal muscle, measuring 1.8x1.7x1.5 cm in size. The peripheral and base margin are free of tumor involvement. \n', ' \n', ' Representative tissues are taken and labeled as A1-4 (A1-2 mapping). Jar 1.\n',…
375	ER:['negative', 0]	PR:None	Her-2:2	distant metastasis	['Lymph node, supraclavicular, left, echo-guided core needle biopsy, carcinoma, metastatic (compatible with breast origin). \n', '\n']	[' The specimen submitted consists of three tissue fragments measuring up to 1.2x0.1x0.1 cm. in size fixed in formalin.\n', '\n', ' Grossly, they are tan and elastic.\n', '\n', ' All for section. Jar 0\n', '\n', ' Microscopically, it shows a picture of metastatic carcinoma of lymph node. It composed of tumor cells with hyperchromatic and moderate pleomorphic nuclei. The invasive carcinoma measure…
376	ER:None	PR:None	Her-2:None	distant metastasis	['1. Bone, proximal humerus, left, frozen sections (x2) and imprint cytology(x1), metastatic carcinoma (in favor of breast origin).\n', '2. Bone, proximal humerus, left, frozen controls (x2), residual and incisional biopsy, metastatic carcinoma (favoring invasive ductal carcinoma of breast origin).\n']	[' The specimen submitted for frozen examination consists of three tissue fragments measuring up to 1.5x1.0x0.4 cm. in size in fresh state.\n', '\n', ' Grossly, they are yellow to white and firm.\n', '\n', ' Sections are taken and labeled as: Jar 0.\n', ' FsA1-2: frozen section\n', ' Cyto: imprint cytology\n', ' A1-2: frozen control\n', ' A3-4: frozen residual\n', '\n', ' Microscopically, the fro…
377	ER:['positive', 100]	PR:['negative', 0]	Her-2:1	distant metastasis	['1. Bone, left proximal humerus, biopsy, metastatic carcinoma of breast origin.\n', '2. Tumor immunoprofile: ER(+, 100%), PR(-), HER2(negative, score1+) and WT1(-).\n', '\n']	[' The specimen submitted consists of more than ten tissue fragments, measuring up to 2.0X0.5X0.5 cm. in size and fixed in formalin.\n', '\n', ' Grossly, they are tan and elastic to hard. \n', '\n', ' Representative section is taken. Jar 1.\n', ' (Decalcified)\n', '\n', ' Microscopically, section shows nests of neoplastic cells with ductal differentiation in the marrow spaces. Tumor immunoprofile…
378	ER:['positive', 90]	PR:['positive', 95]	Her-2:2	distant metastasis	['Lymph nodes, sentinel, right, s/p breast cacner, frozen and control, metastasis, adenocarcinoma (3/4).\n', '\n', '\n', '\n']	['The specimen submitted consists of four pieces of lymph nodes up to 3.5x3x1.5cm in size, in freash status for frozen section.\n', '\n', '\n', 'Grossly, they are gray in color and elastic in consistency.\n', '\n', 'All for sections.\n', '\n', 'Microscopically, it shows a picture of metastasis, adenocarcinoma (3/4).\n', '\n', '\n', '\n', '????201527679 銵典:CA-T101-273873 ?勗??怠葦:?唾蝑?1040722)\n',…
379	ER:['positive', 99]	PR:['positive', 15]	Her-2:1	distant metastasis	['1. Bone and soft tissue, right humoral shaft, excisional biopsy, adenocarcinoma, metastatic (in favor of breast origin).\n', '2. Immunohistochemistry study: CK7(+), mammaglobin(+, trace), ER(+, staongly, 99%), PR(+, strongly, 15%), Her2/neu(negative, score 1+).\n']	[' The specimen submitted consists of more than ten tissue fragments measuring up to 2.0x1.0x0.7 cm. in size fixed in formalin.\n', '\n', ' Grossly, they are tan and elastic to hard. \n', '\n', ' Representative section is taken. Jar 1.\n', ' (Decalcified)\n', '\n', " Microscopically, it shows a picture of metastatic adenocarcinoma, composed of round to polygonal tumor cells showing enlarged and h…
380	ER:['positive', 30]	PR:['negative', 0]	Her-2:0	distant metastasis	['Soft tissue, labeled as anterior mediastinum, CT-guided biopsy, adenocarcinoma, metastasis (from breast origin).\n']	[' The specimen submitted consists of three tissue fragments measuring up to 1.1x0.1x0.1 cm. in size fixed in formalin.\n', '\n', ' Grossly, they are tan and elastic.\n', '\n', ' All for section. Jar 0\n', '\n', ' Microscopically, the section shows cords, nests or tubules of cuboidal cells with enlarged nuclei, nuclear pleomorphism, prominent nucleoli, low mitotic activity and focal mucin product…
381	ER:None	PR:None	Her-2:None	distant metastasis	['Skin, right side anterior chest wall, incisional biopsy, invasive ductal carcinoma of breast origin, recurrent.\n']	[' The specimen submitted consists of a tissue fragment measuring 2.5x1.2x1.0 cm. in size fixed in formalin.\n', '\n', ' Grossly, it is tan and elastic.\n', '\n', ' All for section. Jar 0\n', '\n', ' Microscopically, it shows foci of neoplastic tumor cell with hyperchromasia, pleomorphism, with infiltration over subcutis, arranged in solid nest and cord-like patterns. Stroma desmoplasia is noted.…
382	ER:['positive', 98]	PR:['negative', 0]	Her-2:2	distant metastasis	['Soft tissue, labeled as supracalvicular lymph node, right, echo-guided biopsy, carcinoma, metastatic (favoring breast origin). \n', '\n']	[' The specimen submitted consists of three tissue fragments measuring up to 1.4x0.1x0.1 cm. in size fixed in formalin.\n', '\n', ' Grossly, they are tan and elastic.\n', '\n', ' All for section. Jar 0\n', '\n', ' Microscopically, it shows a picture of invasive carcinoma involving the soft tissue. It composed of tumor cells with hyperchromatic and moderate pleomorphic nuclei arranged in cord or n…
383	ER:['positive', 98]	PR:['negative', 0]	Her-2:2	distant metastasis	["Soft tissue, breast region, 11'-12'/5 cm, right, status post MRM for right breast cancer, echo-guided core needle biopsy, invasive carcinoma (favoring breast origin). \n"]	[' The specimen submitted consists of four tissue fragments measuring up to 1.5X0.1X0.1 cm. in size fixed in formalin.\n', '\n', ' Grossly, they are tan and elastic.\n', '\n', ' All for section. Jar 0\n', '\n', ' Microscopically, it shows a picture of invasive carcinoma involving the soft tissue. The invasive carcinoma measured 0.75 cm in greatest diameter. The immunohistochemical study reveals t…
384	ER:['positive', -1]	PR:['positive', -1]	Her-2:0	distant metastasis	['Soft tissue, chest wall, wide excision, status post modified radical mastectomy for right breast cancer, resection, invasive carcinoma (compatible with recurrent grade 2/3 invasive ductal carcinoma of breast) with base resection margin involvement. \n']	[' The specimen submitted consists of one tissue fragment measuring 4.0 x 1.5 x 2.0 cm in size, fixed in formalin.\n', '\n', ' The overlying skin measures 3.6 x 0.7 cm in size. On cut, one tumor-like lesion measuring 1.7 x 1.6 cm in dimension is noted inside. The tumor seems very close to the base margin. The orientation can not be identified.\n', '\n', ' Representative sections are taken and lab…
385	ER:['positive', 99]	PR:['positive', 95]	Her-2:None	distant metastasis	['Skin, breast region, left, scar revision, hypertrophic scar. \n', ' \n', '\n']	[' The specimen submitted consists of three tissue fragments measuring up to 1.3X0.8X1.3 cm. in size fixed in formalin.\n', '\n', ' Grossly, they are tan and elastic.\n', '\n', ' All for section. Jar 0\n', '\n', ' Microscopically, it shows a picture of hypertrophic scar of skin without discernbile inflammatory cell infiltration.\n', '\n']
386	ER:['negative', 0]	PR:['negative', 0]	Her-2:0	distant metastasis	['Intestine, large, colon, S-colon, s/p breast cancer, chronic active (mild) colitis.\n', '\n', 'Addendum:The immunohistochemical stain shows ER(-), PR(-), Her-2(-). E-cadherin(-) and P63(-) which indicate negative for breast cancer metastasis.\n', ' \n']	[' The specimen submitted consists of three tissue fragments measuring up to 0.5x0.3x0.2 cm. in size fixed in formalin.\n', '\n', ' Grossly, they are tan and elastic.\n', '\n', ' All for section. Jar 0\n', '\n', ' Microscopically, it shows a picture of chronic active colitis composed of lymphoplasma cells infiltation on lamina propria. The immunohistochemical stain shows ER(-), PR(-), Her-2(-). E…
387	ER:['positive', -1]	PR:None	Her-2:2	distant metastasis	['Soft tissue, intramedullary, C6-T1 level, laminoplasty with tumor excision, carcinoma, metastatic (favoring breast origin).\n']	[' The specimen submitted consists of more than ten tissue fragments measuring up to 0.4X0.3X0.2 cm. in size fixed in formalin.\n', '\n', ' Grossly, they are white and elastic.\n', '\n', ' All for section. Jar 0\n', '\n', ' Microscopically, it shows a picture of metastatic carcinoma composed of hyperchromatic tumor cells revealing moderate nuclear pleomorphism, amphophilic to clear cytoplasm, ves…
388	ER:['positive', 15]	PR:['negative', 0]	Her-2:1	distant metastasis	['Skin, left anterior chest wall nodule, biopsy, metastatic ductal carcinoma of breast.\n']	[' The specimen submitted consists of a tissue fragment, measuring 2.3x1.1x0.8 cm. in size and fixed in formalin.\n', '\n', ' Grossly, it is tan and elastic.\n', '\n', ' All for section. Jar 0\n', '\n', ' Microscopically, section shows metastatic ductal carcinoma of breast over the dermis. Lymphovascular tumor emboli are seen. Tumor immunoprofile is ER(weak positive, 15%), PR(-), and HER2(score 1…
389	ER:['positive', 35]	PR:['negative', 0]	Her-2:0	distant metastasis	['1. Lymph node, neck, left, echo-guided core needle biopsy, carcinoma, metastatic (compatible with breast origin) \n', '2. Immuohistochemical study: CK AE1/AE3(positive), GATA3(positive), ER(positive, 2/4, moderate nuclear staining in 35% tumor cells), PR(negative), and Her2/neu(negative, score 0). \n']	[' The specimen submitted consists of three tissue fragments measuring up to 1.1x0.2x0.2 cm. in size fixed in formalin.\n', '\n', ' Grossly, they are yellow and soft.\n', '\n', ' All for section. Jar 0\n', '\n', ' Microscopically, it shows a picture of metastatic carcinoma of lymph node. The tumor lesion measures 1.0 cm in diameter. The immuohistochemical study reveals the tumor cells are CK AE1/…
390	ER:['positive', 95]	PR:['positive', 2]	Her-2:0	distant metastasis	['1. Skin and soft tissue, chest wall, breast area, right, status of post MRM, partial mastectomy with wide excision, carcinoma (compatible with recurrent invasive ductal carcinoma of breast origin). \n', '2. Immunohistochemical study: ER (positive, 4/4, 95%), PR (positive, 1/4, 2%), Her2/neu(negative, score 0), and Ki67 proliferation index(45%).\n']	[" The specimen submitted consists of part of skin and soft tissue measuring 6.3 x 2.7 x 0.6 cm in size, fixed in formalin. The 12' and 3' direction are marked by sutures. There are two white and firm tumors infiltrating dermis and soft tissue, measuring 0.8 x 0.8 cm and 0.6 x 0.5 cm in dimension, respectively. They are 1.2 cm apart. All surgical margins are seemed free of tumor grossly. \n", ' \…
391	ER:None	PR:None	Her-2:None	distant metastasis	['Brain, stereotaxic biopsy, adenocarcinoma, metastatic (favoring breast primary).\n']	[' The specimen submitted consists of four tissue fragments measuring up to 0.9x0.3x0.2 cm. in size fixed in formalin.\n', '\n', ' Grossly, they are tan and soft.\n', '\n', ' All for section. Jar 0\n', '\n', ' Microscopically, it shows a picture of metastatic carcinoma composed of hyperchromatic tumor cells revealing moderate pleomorphism, eccentric nuclei, eosinophilic cytoplasm, scattered promi…
392	ER:['positive', 98]	PR:['positive', 15]	Her-2:0	distant metastasis	['1. Soft tissue, chest wall, right, status post MRM, echo-guided core needle biopsy, carcinoma (compatible with recurrent invasive carcinoma of no special type of breast).\n', '2. Immuohistochemical study: ER(positive, strong, >98%), PgR(positive, moderate, 15%), HER2(negative, score 0), Ki67 labeling index(30.3%).\n']	[' The specimen submitted consists of four tissue fragments measuring up to 1.6x0.1x0.1 cm. in size fixed in formalin.\n', '\n', ' Grossly, they are tan and elastic.\n', '\n', ' All for section. \n', '\n', ' Microscopically, it shows a picture of invasive carcinoma involving soft tissue. It composed of tumor cells with hyperchromatic and moderate pleomorphic nuclei with patchy tumor necrosis. The…
393	ER:None	PR:None	Her-2:0	distant metastasis	['Brain, occipital lobe, right, craniotomy with removal, carcinoma, metastatic (in favor of breast origin).\n']	[' The specimen submitted consists of two tissue fragments measuring up to 1.5x1.0x0.5 cm. in size fixed in formalin.\n', '\n', ' Grossly, they are tan and elastic.\n', '\n', ' All for section. \n', '\n', ' Microscopically, it shows a picture of metastatic poorly differentiated carcinoma composed of hyperchromatic tumor cells revealing marked pleomorphism, eccentric nuclei, amphophilic cytoplasm,…
394	ER:['negative', 0]	PR:['negative', 0]	Her-2:3	distant metastasis	['Skin and soft tissue, anterior chest wall, left, status post MRM for breast cancer, wide excision, invasive carcinoma (compatible with recurrent invasive carcinoma of no special type of breast).\n']	[' The specimen submitted consists of one tissue fragment measuring 6.0 x 2.5 x 2.0 cm in size, fixed in formalin.\n', '\n', ' The overlying skin measures 6x2.5 cm in dimension. The landmarked is included for tissue orientation. On section, there is a whitish-tan and elastic mass with ill-defined margin, measuring 2.5 x 2.0 cm in size. The basal margin and peripheral margin are free of tumor gros…
395	ER:['negative', 0]	PR:['negative', 0]	Her-2:3	distant metastasis	['Brain, left parietal lobe of cerebrum, tumor removal, metastatic ductal carcinoma of breast origin.\n']	[' The specimen submitted consists of more than ten tissue fragments, measuring up to 2.0x1.0x1.0 cm. in size fixed in formalin.\n', '\n', ' Grossly, they are tan and elastic.\n', '\n', ' All for sections and labeled as A1 to A3. \n', ' \n', ' Microscopically, sections of cerebral tumor show invasive breast carcinoma, featuring nests of neoplastic round cells with pleomorphic nuclei, prominent nu…
396	ER:['negative', 0]	PR:['negative', 0]	Her-2:0	distant metastasis	['Bone marrow, ? site, biopsy, carcinoma, metastatic (consistent with breast origin)\n']	[' The specimen submitted consists of a tissue fragment measuring 1.7x0.2x0.2 cm. in size fixed in formalin.\n', '\n', ' Grossly, it is tan and elastic to hard.\n', '\n', ' All for section. Jar 0 (Decalcified)\n', '\n', ' Microscopically, it shows metastatic carcinoma composed of polygonal tumor cells with pleomorphic and hyperchromatic nuclei within dense fibrotic stroma. Immunohistochemical stu…
397	ER:['negative', 0]	PR:None	Her-2:None	distant metastasis	['Skin & soft tissue, right breast, nipple position, Chronic inflammation with abscess formation.\n', 'Immunohistochemistry:\n', 'P63: negative, CK5/14: negative\n']	[' The specimen submitted from 銝剖???葛? consists of two tissue fragments measuring up to 0.3x0.2x0.2 cm. in size, fixed in formalin.\n', '\n', ' Grossly, they are tan and elastic.\n', '\n', ' All for section. \n', '\n', ' Microscopically, the sections show a picture of chronic inflammation with fragments of necrotic cellular debris admixed with acute and chronic inflammatory cell infiltration…
398	ER:None	PR:None	Her-2:None	distant metastasis	['Skin & soft tissue, right breast, nipple position, Chronic inflammation with abscess formation.\n', 'Immunohistochemistry:\n', 'P63: negative, CK5/14: negative\n']	[' The specimen submitted from 銝剖???葛? consists of two tissue fragments measuring up to 0.3x0.2x0.2 cm. in size, fixed in formalin.\n', '\n', ' Grossly, they are tan and elastic.\n', '\n', ' All for section. \n', '\n', ' Microscopically, the sections show a picture of chronic inflammation with fragments of necrotic cellular debris admixed with acute and chronic inflammatory cell infiltration…
399	ER:['positive', 99]	PR:['positive', 99]	Her-2:0	distant metastasis	['Uterus, endometrium, s/p Tamoxifen therapy for breast cancer, curettage, mid-proliferative endometrium with patchy eosinophilic metaplasia.\n', '\n']	[' The specimen submitted consists of more than ten tissue fragments measuring up to 0.2x0.2x0.2 cm. in size fixed in formalin.\n', '\n', ' Grossly, they are tan and soft.\n', '\n', ' All for section. Jar 0\n', '\n', ' Microscopically, it shows fragments of mid-proliferative endometrium with patchy eosinophilic metaplasia. No definite endometrial hyperplasia/atypia nor malignancy is seen in secti…
400	ER:['positive', 95]	PR:['negative', 0]	Her-2:1	distant metastasis	['Skin and soft tissue, shoulder, left, status of post MRM for breast cancer, excision, involved by carcinoma (favoring breast origin).\n']	[' The specimen submitted consists of five soft tissue fragments measuring up to 2.5x2.2x1.6 cm. in size fixed in formalin.\n', '\n', ' Grossly, they are whitish-tan and elastic. Overlying skin and few muscle tissues are noted as well.\n', '\n', ' All for section. Jar 0 A1-6\n', '\n', ' Microscopically, the section shows invasive carcinoma, composed by nests or cords of tumor cells with hyperchro…
401	ER:['positive', 99]	PR:['negative', 0]	Her-2:0	distant metastasis	['1. Brain and dura mater, frontal-parietal lobe (specimen 1), excision, carcinoma, metastatic (from breast origin). \n', '2. Skull bone, frontal-parietal area (specimen 2), excision, carcinoma, metastatic (from breast origin).\n']	[' The specimen fixed in formalin is submitted in two separated bags labeled as 1. right F-P mass lesion with dura involvement, and 2. skull bone, respectively.\n', ' Specimen 1 consists of one tissue fragment, measuring 8.0x6.0x5.0 cm in size; a piece of attached dura is noted as well. There is a global, white and elastic tumor. The margin is still involved by tumor grossly.\n', ' Specimen 2 con…
402	ER:['negative', 0]	PR:['negative', 0]	Her-2:3	distant metastasis	['Liver, right lobe, echo-guided core needle biopsy, carcinoma, metastatic (favoring breast origin).\n']	[' The specimen submitted consists of three tissue fragments measuring up to 1.2x0.1x0.1 cm. in size fixed in formalin.\n', '\n', ' Grossly, they are tan and elastic.\n', '\n', ' All for section. \n', '\n', ' Microscopically, it shows a picture of invasive carcinoma composed of tumor cells with hyperchromatic and marked pleomorphic nuclei arranged in nest or trabecular pattern. The tumor lesion m…
403	ER:['negative', 0]	PR:['positive', 35]	Her-2:3	distant metastasis	['Bone, femur, proximal part, left, CRIF and excision, carcinoma, metastatic (favoring breast origin). \n']	[' The specimen submitted consists of more than ten tissue fragments measuring up to 1.0x1.0x0.5 cm. in size fixed in formalin.\n', '\n', ' Grossly, they are tan and hard. \n', '\n', ' All for section. Ja1 0 \n', ' A1-5 (A1-2:Decalcified)\n', '\n', ' Microscopically, it shows a picture of metastatic carcinoma composed of tumor cells arranged in hyperchromatic and pleomorphic nuclei arranged in tu…
404	ER:['positive', 98]	PR:['positive', 45]	Her-2:1	distant metastasis	['Lymph node, supraclavicular, left, echo-guided core needle biopsy, carcinoma, metastatic (favoring breast origin).\n']	[' The specimen submitted consists of three tissue fragments measuring up to 1.3x0.1x0.1 cm. in size fixed in formalin.\n', '\n', ' Grossly, they are tan and elastic.\n', '\n', ' All for section. \n', '\n', ' Microscopically, it shows a picture of metastatic carcinoma of lymph node composed of tumor cells with hyperchromatic, moderate pleomorphic nuclei, and active mitotic activity (up to 12/10 H…
405	ER:None	PR:None	Her-2:2	distant metastasis	['Liver, right lobe, sono-guided biopsy, carcinoma, metastatic (consistent with breast origin).\n']	[' The specimen submitted consists of three tissue fragments measuring up to 1.0X0.1.X0.1 cm. in size fixed in formalin.\n', '\n', ' Grossly, they are tan and elastic.\n', '\n', ' All for section. \n', '\n', ' Microscopically, it shows a picture of poorly differentiated carcinoma composed of hyperchromatic tumor cells revealing moderate pleomorphism, eccentric nuclei, amphophilic cytoplasm, scatt…
406	ER:['positive', 80]	PR:['negative', 0]	Her-2:0	distant metastasis	['Brain, left frontal-temporal cerebrum, craniotomy and tumor removal, metastatic carcinoma, favor breast origin.\n']	[' The specimen submitted consists of more than ten tissue fragments, measuring up to 2.0x2.0x0.8 cm. in size and fixed in formalin.\n', '\n', ' Grossly, they are tan and elastic.\n', '\n', ' Representative sections are taken and labeled as A1-A3. \n', '\n', ' Microscopically, sections show nests or ribbons of round to polygonal tumor cells. Focal tumor necrosis is evident. Tumor immunoprofile is…
407	ER:['positive', 80]	PR:['positive', 5]	Her-2:0	distant metastasis	['1. Brain, frontal lobe, left, tumor removal, carcinoma, metastasis (from breast origin).\n', '2. Bone, skull base, removal, carcinoma, metastasis (from breast origin).\n']	[' The specimen fixed in formalin is submitted in two separated bags labeled as A: frontal tumor and B: skull base, respectively.\n', '\n', ' The specimen labeled as A consists of more than ten tissue fragments measuring up to 3.5X2.5X1.5 cm in size. Grossly, they are tan and elastic.\n', ' The specimen labeled as B consists of more than ten tissue fragments measuring up to 5.5X5.0X1.0 cm in size…
408	ER:['positive', 99]	PR:['positive', 5]	Her-2:2	distant metastasis	['Lung, labeled as endobronchial lesion, removal, carcinoma, metastasis (favor from breast origin).\n']	[' The specimen submitted consists of six tissue fragments measuring up to 0.4x0.05x0.05 cm. in size fixed in formalin.\n', '\n', ' Grossly, they are tan and elastic.\n', '\n', ' All for section. \n', '\n', ' Microscopically, the section shows nests or sheets of neoplastic hyperchromatic cells infiltrating in lung parenchyma. The tumor immunoprofile discloses cytokeratin (+), CK7 (+), CK20 (-), G…
409	ER:['negative', 0]	PR:['positive', 15]	Her-2:2	distant metastasis	['Soft tissue, breast region, left, status post MRM for bilateral breast cancer, echo-guided needle biopsy, carcinoma, recurrent (compatible with breast origin).\n']	[' The specimen submitted consists of five tissue fragments measuring up to 1.5x0.1x0.1 cm. in size fixed in formalin.\n', '\n', ' Grossly, they are tan and elastic.\n', '\n', ' All for section. \n', '\n', ' Microscopically, it shows a picture of invasive carcinoma involving soft tissue. It composed of tumor cells with hyperchromatic and moderate to marked pleomorphic nuclei and frequent mitotic …
410	ER:['positive', 5]	PR:['negative', 0]	Her-2:1	distant metastasis	['Soft tissue, anterior chest wall, right, status post MRM for right breast cancer, echo-guided core needle biopsy, carcinoma, involved (compatible with recurrent invasive carcinoma of breast, see description). \n']	[' The specimen submitted consists of four tissue fragments measuring up to 1.6x0.1x0.1 cm. in size fixed in formalin.\n', '\n', ' Grossly, they are tan and elastic.\n', '\n', ' All for section. \n', '\n', ' Microscopically, it shows a picture of invasive carcinoma involving soft tissue. It composed of tumor cells with hyperchromatic and moderate to marked pleomorphic nuclei arranged in trabecula…
411	ER:None	PR:None	Her-2:None	distant metastasis	['Bone, spine, L3/4/5 level, laminectomy and biopsy, carcinoma, metastatic (favoring breast origin).\n']	[' The specimen submitted consists of more than ten tissue fragments measuring up to cm. in size fixed in formalin.\n', '\n', ' Grossly, they are tan and hard.\n', '\n', ' All for section. (Decalcified) \n', '\n', ' Microscopically, it shows scattered hyperchromatic tumor cells revealing eccentric nuclei, inconspicuous nucleoli, amphophilic cytoplasm, scant intracytoplasmic mucin, and arranged in…
412	ER:['positive', 98]	PR:None	Her-2:2	distant metastasis	['Skin and soft tissue, neck, left, excision, invasive carcinoma, involvement (compatible with metatatic invasive carcinoma of no special type of breast orgin).\n']	[' The specimen submitted consists of a tissue fragment measuring 2.7x1.8x0.9 cm in size fixed in formalin.\n', '\n', ' The overlying skin measuring 2.7x1.8 cm in diameter. On cut, subepithelial stromal fibrosis is seen but no obvious mass lesino is found. The overlying skin is unremarkable. \n', '\n', ' All for section. Jar 0\n', ' A1-3: specimen with base margin and peripheral margin of short a…
413	ER:['positive', 98]	PR:['negative', 0]	Her-2:2	distant metastasis	['1. Skin and soft tissue, breast region, left, s/p simple mastectomy for left breast cancer, partial mastectomy, invasive carcinoma, involved (compatible with recurrent grade 2/3 invasive carcinoma of no special type of breast). \n', '2. Soft tissue, labeled as additional muscular tissue, excision, free of tumor with free new resection margin.\n', '3. Immunohistochemical study: ER (positive, str…	[' The specimen is submitted in two separated bags labeled as 1: the subcutaneous mass, 2: additional muscular tissue, fixed in formalin.\n', '\n', ' Bag 1 contains one left breast tissue, removed by partial mastectomy, measuring 2.8 x 0.9 x 1.5 cm in size. Overlying skin measures 2.8 x 0.9 cm in dimension. On cut, there is a whitish-tan, firm mass with ill-defined borders, measuring 1.1 x 0.7 x …
414	ER:['negative', 0]	PR:['negative', 0]	Her-2:3	distant metastasis	['Soft tissue, neck, tumor excision, metastatic ductal carcinoma of breast origin.\n']	[' The specimen submitted consists of four tissue fragments, measuring up to 1.0x0.6x0.6 cm. in size fixed in formalin.\n', '\n', ' Grossly, they are tan and elastic.\n', '\n', ' All for section. \n', '\n', ' Microscopically, section shows metastatic carcinoma within the fibrous stroma. Tumor immunoprofile is GATA3(+), ER(-), PgR(-), HER2(+, score 3), and Ki-67 index(50%).\n', '\n', '????2015518…
415	ER:['negative', 0]	PR:['negative', 0]	Her-2:2	distant metastasis	['Tissue, labeled as supraclavicular lymph node, left, echo-guided core needle biopsy, carcinoma, metastatic (favoring breast origin). \n']	[' The specimen submitted consists of four tissue fragments measuring up to 1.4x0.1x0.1 cm. in size fixed in formalin.\n', '\n', ' Grossly, they are tan and elastic.\n', '\n', ' All for section. \n', '\n', ' Microscopically, it shows a picture of invasive carcinoma involving soft tissue. It composed of tumor cells with hyperchromatic and marked pleomorphic nuclei, and prominent nucleoli arranged …
416	ER:['positive', 90]	PR:['negative', 0]	Her-2:0	distant metastasis	['Liver, CT-guided biopsy, carcinoma, metastatic (favoring breast origin, see description).\n']	[' The specimen submitted consists of three tissue fragments measuring up to 1.5x0.1x0.1 cm. in size fixed in formalin.\n', '\n', ' Grossly, they are tan and elastic.\n', '\n', ' All for section. \n', '\n', ' Microscopically, it shows trabecular or nest arrangement of tumor cells with hyperchromatic and moderate pleomorphic nuclei, and prominent nucleioli. The tumor lesion measures 1.25 cm in dia…
417	ER:['positive', 98]	PR:['negative', 0]	Her-2:0	distant metastasis	['Soft tissue, lower chest wall, right, status post BCS and C/T for right breast cancer, echo-guided biopsy, carcinoma, involved (compatible with breast origin). \n']	[' The specimen submitted consists of three tissue fragments measuring up to 1.1x0.1x0.1 cm. in size fixed in formalin.\n', '\n', ' Grossly, they are tan and elastic.\n', '\n', ' All for section. Jar 0\n', '\n', ' Microscopically, it shows a picture of invasive carcinoam involving the fibroadipose tissue and skeletal muscle tissue. It composed of tumor cells with hyperchromatic and moderate pleom…
418	ER:['negative', 0]	PR:['negative', 0]	Her-2:0	distant metastasis	['Liver, biopsy, metastatic carcinoma (consistent with breast orign).\n']	[' The specimen submitted consists of three tissue fragments measuring up to 1.8x0.1x0.1 cm. in size fixed in formalin.\n', '\n', ' Grossly, they are tan and elastic.\n', '\n', ' All for section. \n', '\n', ' Microscopically, the section shows metastatic carcinoma, revealing nests of neoplastic cells with nuclear pleomorphism. The tumor immunoprofile discloses GATA-3 (+), Hep-par1 (-), ER (negati…
419	ER:['positive', 95]	PR:['positive', 90]	Her-2:1	distant metastasis	['Soft tissue, anterior chest wall, right, status post MRM for right breast cancer, echo-guided core needle biopsy, carcinoma, involved (compatible with breast origin, see description). \n']	[' The specimen submitted consists of two tissue fragments measuring up to 1.5x0.1x0.1 cm. in size fixed in formalin.\n', '\n', ' Grossly, they are tan and elastic.\n', '\n', ' All for section. \n', '\n', ' Microscopically, it shows a picture of invasive carcinoma composed of tumor cells with hyperchromatic and moderate to marked pleomorphic nuclei, distinct nucleoli, and eosinophilic cytoplasm a…
420	ER:['positive', 95]	PR:['positive', 95]	Her-2:3	distant metastasis	['Bone, left humerus, biopsy, metastatic breast carcinoma.\n']	[' The specimen submitted consists of ten tissue fragments measuring up to 1.2x0.8x0.6 cm. in size fixed in formalin.\n', '\n', ' Grossly, they are tan and elastic to hard.\n', '\n', ' All for section. A1-2 (A2:Decalcified)\n', '\n', ' Microscopically, sections show bony tissues, featuring metastatic breast carcinoma. The tumor immunotype is ER(+, 95%), PR(+, 95%), HER2(+, score 3), Ki67(+, 25%) …
421	ER:['negative', 0]	PR:['negative', 0]	Her-2:3	distant metastasis	['1. Mass, left chest wall, wide excision, local recurrence of breast invasive ductal carcinoma, grade 2.\n', '2. The ancillary Immunohistochemistry of section A1: ER(5%), PR(10%), HER2 (Positive, 3+) and Ki67(70%).\n', ' \n', ' \n']	[' The specimen submitted including one tissue bag labelling as left chest wall tumor; fixed in formalin.\n', ' Grossly the specimen measured 5.0 X 2.0 X 1.0 cm, fusiform shape with skin. There is a bulging mass from dermis measured 1.0 X 1.0 X 0.6 cm. The distance of this tumor to four sides of the specimen is 1.5 cm, 0.8 cm, 2 cm and 0.5 cm. The distance of the tumor to bass margin is 1 mm. \n'…
422	ER:['positive', 5]	PR:['negative', 0]	Her-2:3	distant metastasis	['Soft tissue, neck, right, echo-guided core needle biopsy, carcinoma, metastatic (compatible with breast origin, see description).\n']	[' The specimen submitted consists of four tissue fragments measuring up to 1.5x0.1x0.1 cm. in size fixed in formalin.\n', '\n', ' Grossly, they are tan and soft.\n', '\n', ' All for section. \n', '\n', ' Microscopically, it shows a picture of invasive carcinoma involving soft tissue. It composed of tumor cells with hyperchromatic and moderate pleomorphic nuclei. The tumor lesion measures 0.7 cm …
423	ER:['positive', 98]	PR:['positive', 55]	Her-2:2	distant metastasis	['Soft tissue, sub-muscular, breast region, upper inner quadrant, right, status post simple mastectomy for right breast cancer, echo-guided core needle biopsy, invasive carcinoma, invaded (compatible with recurrent invasive carcinoma of no special type of breast origin).\n']	[' The specimen submitted consists of four tissue fragments measuring up to 1.3x0.1x0.1 cm. in size fixed in formalin.\n', '\n', ' Grossly, they are tan and elastic.\n', '\n', ' All for section. \n', '\n', ' Microscopically, it shows a picture of invasive carcinoma involving soft tissue, including skeletal muscle tissue. It composed of tumor cells with hyperchromatic and moderate pleomorphic nucl…
424	ER:['positive', 80]	PR:['positive', 20]	Her-2:3	distant metastasis	['1. Stomach, body, endoscopic biopsy, carcinoma, metastatic, breast origin. \n', '2. Immunohistochemical study: ER (positive, moderate staining in 80%), PgR (positive, weak staining in 20%), Her-2 (positive, score 3+). \n']	[' The specimen submitted consists of three tissue fragments measuring up to 0.4x0.1x0.1 cm. in size fixed in formalin.\n', '\n', ' Grossly, they are tan and elastic.\n', '\n', ' All for section. \n', '\n', ' Microscopically, it shows metastatic carcinoma composed of tumor cells in trabeculae or tubules, involving the mucosa. Immunohistochemical study shows GATA3 (positive), CK (positive), ER (po…
425	ER:None	PR:None	Her-2:None	distant metastasis	['Mass, right pleura, biopsy, Metastatic adenocarcinma, consistent with breast in origin.\n']	[' The specimen submitted consists of a tissue fragment measuring 0.5 x 0.5 x 0.1 cm. in size fixed in formalin.\n', '\n', ' Grossly, it is black and elastic. All for section. \n', '\n', ' Microscopically, the sections show a picture of metastatic adenocarcinoma, consistent with breast in origin. It consists of nest of tumor cells infiltration and muscle bundles. Ancillary study of IHC for GATA-3…
426	ER:['negative', 0]	PR:['negative', 0]	Her-2:3	distant metastasis	['1. Lung, left upper lobe, lobectomy, metastatic carcinoma of breast origin\n', '2. Lymph node, hilar region (0/4) and groups 11 (0/1), lymphadenectomy, negative for malignancy (0/5).\n', '\n', '\n', '\n']	[' The specimen submitted consists of two bags, labelled as 1: LN 11 and 2: lobectomy of LUL, respectively, and fixed in formalin.\n', ' The bag 1 consists of one tan and elastic tissue fragment measuring 0.6x0.4x0.2 cm. One lymph node is isolated.\n', ' The bag 2 consists of one lung tissue measuring 16.0x5.0x3.0 cm and 89.7 gram. There is one yellow-grey tumor measures 2.3x1.3x1.8 cm with ill-d…
427	ER:['positive', None]	PR:['negative', 0]	Her-2:None	distant metastasis	['1. Bone and soft tissue, acetabulum, right, total hip replacement, carcinoma, metastatic. (favor breast origin)\n', '2. Joint, hip, femoral head, right, total hip replacement, degenerative joint change.\n', '\n', '\n']	[' The specimen is submitted in two separated bottles labeled as A, and B respectively fixed in formalin.\n', ' The specimen labeled as A consists of more than ten tissue fragments measuring up to 3.5x2.5x0.7 cm. in size. Grossly,they are tan and elastic to hard.\n', ' The specimen labeled as B consists of two tissue fragments measuring up to 4..0x4.0x4.8 cm. in size. Grossly,they are tan and har…
428	ER:['negative', 0]	PR:['negative', 0]	Her-2:0	distant metastasis	['Lung, upper lobe, right, CT-guide biopsy, metastatic carcinoma (consistent with breast origin)\n']	[' The specimen submitted consists of two tissue fragments measuring up to 1.1x0.1x0.1 cm. in size fixed in formalin.\n', '\n', ' Grossly, they are tan and elastic.\n', '\n', ' All for section. \n', '\n', ' Microscopically, it shows metastatic carcinoma composed of polygonal tumor cells with pleomorphic and hyperchromatic nuclei within arranged in nests. Immunohistochemical study shows TTF-1(-), …
429	ER:['positive', 90]	PR:['negative', 0]	Her-2:1	distant metastasis	['Large intestine, descending colon, labeled as A, endoscopic biopsy, carcinoma, involved (favoring metastatic carcinoma of breast origin, see description). \n', '\n']	[' The specimen submitted consists of four tissue fragments measuring up to 0.3x0.2x0.1 cm. in size fixed in formalin.\n', '\n', ' Grossly, they are tan and elastic.\n', '\n', ' All for section. \n', '\n', ' Microscopically, it shows discohesive tumor cells with hyperchromatic and pleomorphic nuclei, prominent nucleoli, and abundant eosinophilic cytoplasm infiltrating in the lamina propria of rec…
430	ER:['positive', 90]	PR:['negative', 0]	Her-2:1	distant metastasis	['Intestine, large, low third rectum, labeled as B, colonoscopic biopsy, carcinoma, involved (favoring metastatic carcinoma of breast origin, see description).\n']	[' The specimen submitted consists of four tissue fragments measuring up to 0.3x0.2x0.2 cm. in size fixed in formalin.\n', '\n', ' Grossly, they are tan and elastic.\n', '\n', ' All for section. \n', '\n', ' Microscopically, it shows discohesive tumor cells with hyperchromatic and pleomorphic nuclei, prominent nucleoli, and abundant eosinophilic cytoplasm infiltrating in the lamina propria of rec…
431	ER:['negative', 0]	PR:['negative', 0]	Her-2:3	distant metastasis	['Lung, CT-guided biopsy, carcinoma, metastatic (consistent with breast origin).\n']	[' The specimen submitted consists of three tissue fragments measuring up to 0.4x0.1x0.1 cm. in size fixed in formalin.\n', '\n', ' Grossly, they are tan and elastic.\n', '\n', ' All for section. \n', '\n', ' Microscopically, it shows a picture of moderately differentiated carcinoma composed of tumor cells with hyperchromatic and marked pleomorphic nuclei and prominent nucleoli arranged in solid-…
432	ER:['negative', 0]	PR:['negative', 0]	Her-2:3	distant metastasis	['1. Brain, cerebellum, right, carcinoma, metastatic (breast origin). \n', '2. Immunohistochemical stain: ER (negative), PR (negative), and Her-2 (positive, score 3+).\n']	[' The specimen submitted consists of a tissue fragment measuring 2.0x1.8x1.5 cm. in size fixed in formalin.\n', '\n', ' Grossly, it is tan and elastic.\n', '\n', ' All for section. A1-2\n', ' The outmost margin is inked green.\n', '\n', ' Microscopically, it shows metastatic carcinoma composed of pleomorphic tumor cells in sheets, with tumor necrosis. Immunohistochemical study shows CK7 (positiv…
433	ER:['negative', 0]	PR:['negative', 0]	Her-2:3	distant metastasis	['1. Soft tissue, left neck, biopsy, carcinoma, metastatic (breast origin). \n', '2. Immunohistochemical study: ER (negative), PR (negative), Her-2 (positive, score 3+). \n']	[' The specimen submitted consists of three tissue fragments measuring up to 1.6x0.2x0.2 cm. in size fixed in formalin.\n', '\n', ' Grossly, they are yellow and elastic.\n', '\n', ' All for section. \n', '\n', ' Microscopically, the tissue shows metastatic carcinoma composed of pleomorphic tumor cells arranged in sheets or micropapillary pattern. Immunohistochemical study shows CK7 (positive), CK…
434	ER:None	PR:None	Her-2:None	distant metastasis	['Soft tissue, breast area, right, debridement, necrotic tissue\n']	[' The specimen submitted consists of six tissue fragments measuring up to 3.8x3.0x2.0 cm. in size fixed in formalin.\n', '\n', ' Grossly, they are tan and elastic.\n', '\n', ' Representative sections are taken. \n', ' A1-2\n', '\n', ' Microscopically, it shows necrotic tissue with scattered neutrophilic infiltration.\n']
435	ER:['negative', 0]	PR:['negative', 0]	Her-2:3	distant metastasis	['Lung, lateral lobe, right, CT-guided biopsy, adenocarcinoma, metastatic (favoring breast origin).\n']	[' The specimen submitted consists of a tissue fragment measuring 1.7x0.1x0.1 cm. in size fixed in formalin.\n', '\n', ' Grossly, it is tan and elastic.\n', '\n', ' All for section. \n', '\n', ' Microscopically, it shows a picture of invasive carcinoma composed of tumor cells with hyperchromatic and marked pleomorphic nuclei, frequent mitotic activity, and focal tumor necrosis. The tumor lesion m…
436	ER:None	PR:None	Her-2:None	distant metastasis	['Lymph node, supraclavicle, left, core biopsy, metastatic carcinoma, favoring breast origin.\n']	[' The specimen submitted consists of three tissue fragments measuring up to 1.6x0.1x0.1 cm. in size fixed in formalin.\n', '\n', ' Grossly, they are yellow and elastic.\n', '\n', '\n', ' All for section. \n', '\n', ' Microscopically, it shows a picture of metastatic carcinoma, composed of clustered or nested tumor cells with hyperchromatia, pleomorphism, and discernible nucleoli. IHC study show:…
437	ER:['negative', 0]	PR:['negative', 0]	Her-2:2	distant metastasis	['Soft tissue, left chest wall and breast region, biopsy, recurrent ductal carcinoma of breast origin.\n']	[' The specimen submitted consists of four tissue fragments, measuring up to 2.0x0.1x0.1 cm. in size and fixed in formalin.\n', '\n', ' Grossly, they are yellow and elastic.\n', '\n', ' All for section. \n', '\n', ' Microscopically, section shows two nests and one cluster of tumor cells within interstitial regions of skeletal muscle bundles or fibrous tissues. These tumor cells reveal a cuboidal …
438	ER:['negative', 0]	PR:['negative', 0]	Her-2:0	distant metastasis	['1. Soft tissue, chest wall, right, excision, metaplastic carcinoma, metastatic, consistent with breast origin.\n', '2. Immunohistochemistry study: GATA3(+), CK5/14(+), ER(-), PR(-), Her2/neu(negative, score 0), Ki-67 labeling index(75%), TOP2A(nuclear staining in 25% tumor cells), AR(negative) and EGFR(positive, score 3+).\n']	[' The specimen submitted consists of a tissue fragment measuring 3.7x3.0x3.0 cm. in size fixed in formalin.\n', '\n', ' Grossly, it is tan and elastic.\n', '\n', ' Representative section is taken. A1-3 \n', '\n', " Microscopically, it shows a picture of metastatic carcinoma, composed of solid nests of pleomorphic squamoid cells with focal necrosis, involving adjacent extranodal soft tissue with …
439	ER:None	PR:None	Her-2:None	distant metastasis	['1. Spine, thoracic, extradural, excision, metaplastic carcinoma, metastatic, consistent with breast origin.\n', '2. Spine, thoracic, intramedulary, excision, metaplastic carcinoma, metastatic, consistent with breast origin.\n']	[' The specimen is submitted in two separated bags labeled as A and B respectively fixed in formalin.\n', '\n', ' The specimen labeled as A consists of six tissue fragments measuring up to 1.0x0.5x0.5 cm in size. Grossly, they are tan and elastic.\n', ' The specimen labeled as B consists of more than ten tissue fragments measuring up to 0.4x0.3x0.3 cm in size. Grossly, they are tan and elastic.\n…
440	ER:['negative', 0]	PR:None	Her-2:None	distant metastasis	['Lung, biopsy, metastatic carcinoma, compatible with breast origin.\n']	[' The specimen submitted consists of two tissue fragments, measuring up to 0.6x0.2x0.2 cm. in size fixed in formalin.\n', '\n', ' Grossly, they are tan and elastic.\n', '\n', ' All for section. \n', '\n', ' Microscopically, section shows sheets of neoplastic cells with distinct cellular border, abundant cytoplasm, nuclear pleomorphism and prominent nucleoli. Tumor immunoprofile is CK7(+), TTF1(-…
441	ER:['positive', 70]	PR:['negative', 0]	Her-2:2	distant metastasis	['1. Bone, specimen 1 labeled as "bone tumor", removal, carcinoma, metastatic (breast origin).\n', '2. Bone, specimen 2 labeled as "soft tissue", removal, carcinoma, metastatic (breast origin). \n']	[' The specimen is submitted in two separated bags labeled as A and B respectively fixed in formalin.\n', '\n', ' The specimen labeled as A consists of more than ten tissue fragments measuring up to 0.5x0.5x0.5 cm in size. Grossly, they are tan and elastic.\n', ' The specimen labeled as B consists of more than ten tissue fragments measuring up to 1.2x1.0x0.3 cm in size. Grossly, they are tan and …
442	ER:['negative', 0]	PR:['negative', 0]	Her-2:3	distant metastasis	['Lymph node, neck, left, excisional biopsy, carcinoma, metastatic (favoring breast origin, see description).\n']	[' The specimen submitted consists of a tissue fragment measuring 1.0x0.8x0.5 cm. in size fixed in formalin.\n', '\n', ' Grossly, it is tan and elastic.\n', '\n', ' All for section. \n', '\n', ' Microscopically, it shows metastatic carcinoma of lymph node. It composed of tumor cells with hyperchromatic and marked pleomorphic nuclei, prominent nuclei, and abundant eosinophilic cytoplasm. The nodal…
443	ER:['positive', 80]	PR:['positive', 60]	Her-2:2	distant metastasis	['Skin and soft tissue, anterior chest wall, right, status post MRM for breast cancer, wide excision, invasive carcinoma (compatible with recurrent invasive carcinoma of no special type of breast). \n']	['Gross description:\n', '\tThe specimen is submitted in one tissue fragment, respectively fixed in formalin.\n', '\tThe tissue measures 6.0 x 4.0 x 3.0 cm in size. The overlying skin measures 6.0 x 3.2 cm in dimension. No label is noted for orientation. On cut, there is a whitish-tan, firm mass with ill-defined borders, measuring 1.8 x 1.5 cm in dimension noted, grossly. It is very close to the …
444	ER:['positive', None]	PR:None	Her-2:None	distant metastasis	['Lymph node, left supraclavicular, echo guide biopsy, metastatic carcinoma, breast origin.\n']	[' The specimen submitted consists of four tissue fragments measuring up to 1.2x0.1x0.1 cm. in size fixed in formalin.\n', '\n', ' Grossly, they are tan and elastic.\n', '\n', ' All for section. \n', '\n', ' Microscopically, it shows a picture of metastatic carcinoma composed of pleomorphic tumor cells with hyperchromatia in solid nested or sheets pattern. IHC study show GATA3(+), GCDFP15(-), ER(…
445	ER:['positive', -1]	PR:None	Her-2:1	distant metastasis	['Lymph node, supraclavicular, left, echo-guided biopsy, high-grade carcinoma, metastatic (compatible with breast primary).\n', ' \n']	[' The specimen submitted consists of three tissue fragments measuring up to 1.5x0.1x0.1 cm. in size fixed in formalin.\n', '\n', ' Grossly, they are tan and elastic.\n', '\n', ' All for section. \n', '\n', ' Microscopically, it shows a picture of metastatic carcinoma composed of hyperchromatic tumor cells revealing marked nuclear pleomorphism, amphophilic to clear cytoplasm, vesicular nuclei, sc…
446	ER:['negative', 0]	PR:['negative', 0]	Her-2:0	distant metastasis	['Bone, subtrochanteric area, biopsy, carcinoma, metastatic, consistent with breast origin. \n']	[' The specimen submitted consists of more than ten tissue fragments measuring up to 3.0x1.0x0.8 cm. in size fixed in formalin.\n', '\n', ' Grossly, they are tan and elastic.\n', '\n', ' Representative section is taken. A1-2 \n', ' (Decalcified)A2\n', '\n', ' Microscopically, it shows metastatic carcinoma composed of polygonal cells in trabeculae. Immunohistochemical study shows CK7 (positive), C…
447	ER:['positive', 90]	PR:None	Her-2:None	distant metastasis	['Esophagus, cervical part, status post operation, R/T and C/T for breast cancer, endoscopic biopsy, carcinoma, metastatic (favoring breast origin). \n']	[' The specimen submitted consists of two tissue fragments measuring up to 0.2x0.2x0.2 cm. in size fixed in formalin.\n', '\n', ' Grossly, they are white and elastic.\n', '\n', ' All for section. \n', '\n', ' Microscopically, it shows a small focus of atypical cells with pleomorphic nuclei, smudgy chromatin, and eosinophilic cytoplasm in the subepithelia region (lesion size about 0.5 mm in diamet…
448	ER:['negative', 0]	PR:['negative', 0]	Her-2:3	distant metastasis	['Skin and soft tissue, anterior chest wall, status post MRM for breast cancer, wide excision, invasive carcinoma, three foci (compatible with recurrent invasive carcinoma of no special type of breast). \n']	['The specimen submitted consists of two tissue fragments of skin and soft tissue measuring 4.5x2.0x1.0 cm and 2.5x1.0x0.5 cm in size, fixed in formalin.\n', '\n', ' On section, there are three whitish-tan and elastic mass at dermis and subcutaneous soft tissue of the larger specimen, measuring up to 1.0x0.7x0.6 cm in size. The basal margin and peripheral margin are free of tumor grossly. The sma…
449	ER:['positive', 99]	PR:['negative', 0]	Her-2:2	distant metastasis	['1. Skin and soft tissue, anterior chest wall, status post MRM for breast cancer, wide excision, invasive carcinoma, multiple foci (compatible with recurrent invasive carcinoma of no special type of breast). \n', '2. Her-2 FISH have been arranged. \n']	['The specimen submitted consists of one tissue fragment of skin and soft tissue measuring 15.0x10.0x3.0 cm in size, fixed in formalin.\n', '\n', " The 12' and 3' direction are marked by sutures. On section, there are multiple whitish-tan and elastic mass at dermis and subcutaneous soft tissue of the larger specimen, measuring up to 5.2x3.0x2.0 cm in size. The 9' peripheral margin and base margin…
450	ER:['positive', 90]	PR:['positive', 30]	Her-2:2	distant metastasis	['1. Soft tissue, chest wall, excision, carcinoma (consistent with recurrent invasive carcinoma of no special type of breast).\n', '2. Immunohistochemical study: ER (positive, 90%), PR (positive, 30%), Her-2 (equivocal, score 2+) and Ki-67 (15%).\n', '3. Her-2 FISH have been arranged. \n']	[' The specimen submitted consists of two tissue fragments measuring up to 2.0X1.8X1.0 cm. in size fixed in formalin.\n', '\n', ' Grossly, they are tan and elastic.\n', '\n', ' All for section. A1-2\n', '\n', ' Microscopically, it shows invasive carcinoma involving soft tissue and skeletal muscle, composed of cuboidal tumor cells in nests or trabeculae. Immunohistochemical study shows ER (positiv…
451	ER:['positive', 98]	PR:['positive', 55]	Her-2:1	distant metastasis	['1. Meninx, dura, craniotomy and removal, carcinoma, metastatic (consistent with breast origin).\n', '2. Bone, skull, craniotomy and removal, carcinoma, metastatic.\n']	[' The specimen is submitted in two separated bags labeled as 1. Subdural tumor with brain parenchymal invasion and 2. R/O skull mets, respectively fixed in formalin.\n', '\n', ' The specimen labeled as 1 consists of more than ten tissue fragments measuring up to 9.0x6.5x0.4 cm in size. Grossly, they are tan and elastic.\n', ' The specimen labeled as 2 consists of two tissue fragments measuring u…
452	ER:['negative', 0]	PR:['negative', 0]	Her-2:3	distant metastasis	['Mucosa, common bile duct, biopsy, Adenocarcinoma, metastatic. It is consistent with breast in origin. \n']	[' The specimen submitted consists of two tissue fragments measuring up to 0.2 x 0.1 x 0.1 cm. in size in the larger one, fixed in formalin.\n', '\n', ' Grossly, they are tan and elastic. All for section. \n', '\n', ' Microscopically, the sections show a picture of adenocarcinoma. It consists of a few nest of dysplastic glandular cells. Ancillary study of IHC for p53: positive, CK-7: negative and…
453	ER:None	PR:None	Her-2:None	distant metastasis	['Spine, T1-4, laminectomy and tumor excision, carcinoma, metastatic (in favor of breast origin).\n']	[' The specimen submitted consists of more than ten tissue fragments measuring up to 2.0x0.2x0.2 cm. in size fixed in formalin.\n', '\n', ' Grossly, they are tan and elastic.\n', '\n', ' All for section. \n', '\n', ' Microscopically, it shows a picture of metastatic poorly differentiated carcinoma composed of hyperchromatic tumor cells revealing marked pleomorphism, eccentric nuclei, amphophilic …
454	ER:None	PR:None	Her-2:None	distant metastasis	["Skin, right breast, Squamous cell carcinoma in situ (Bowen's disease).\n", 'Immunohistochemistry:\n', 'P40: diffuse positive for tumor cells with nuclear stain, P53: focal nuclear stain for tumor cells, CK8: negative for tumor cells, Collagen-IV: preserved basement membrane\n']	[' The specimen submitted from 銝剖???葛? consists of a tissue fragment measuring 6.5x3.5x3.0 cm. in size fixed in formalin.\n', '\n', ' The overlying skin measures 6.5x2.9 cm in dimension with nipple included. Grossly, there is one tannish, scaly plaque with irregular border measuring 2.5x1.2 cm in dimension noted at the skin. On serial cuts, the underlying soft tissue is unremarkable. The les…
455	ER:['negative', 0]	PR:None	Her-2:3	distant metastasis	["Skin, right breast, Squamous cell carcinoma in situ (Bowen's disease).\n", 'Immunohistochemistry:\n', 'P40: diffuse positive for tumor cells with nuclear stain, P53: focal nuclear stain for tumor cells, CK8: negative for tumor cells, Collagen-IV: preserved basement membrane\n']	[' The specimen submitted from 銝剖???葛? consists of a tissue fragment measuring 6.5x3.5x3.0 cm. in size fixed in formalin.\n', '\n', ' The overlying skin measures 6.5x2.9 cm in dimension with nipple included. Grossly, there is one tannish, scaly plaque with irregular border measuring 2.5x1.2 cm in dimension noted at the skin. On serial cuts, the underlying soft tissue is unremarkable. The les…
456	ER:['negative', 0]	PR:None	Her-2:2	distant metastasis	['Soft tissue, labeled as left liver, echo-guided core needle biopsy, Carcinoma, metastatic (favoring breast origin, please see description).\n']	[' The specimen submitted consists of three tissue fragments measuring up to 1.0x0.1x0.1 cm. in size fixed in formalin.\n', '\n', ' Grossly, they are tan and elastic.\n', '\n', ' All for section. \n', '\n', ' Microscopically, it shows a picture of metastatic carcinoma. It composed of tumor cells with hyperchromatic and moderate pleomorphic nuclei arranged in trabecular or cord patterns. The immun…
457	ER:['negative', 0]	PR:['negative', 0]	Her-2:3	distant metastasis	['Skin, right breast, debridement, C/W Scar. \n']	[' The specimen submitted consists of two tissue fragments measuring up to 0.5x0.5x0.2 cm. in size fixed in formalin.\n', '\n', ' Grossly, they are tan and elastic.\n', '\n', ' All for section. \n', '\n', ' Microscopically, the sections show pictures compatible with scar with mild fibroblast proliferation, increased collagen fibers deposit and a few chronic inflammatory cells infiltration. No evi…
458	ER:['positive', 90]	PR:['negative', 0]	Her-2:1	distant metastasis	['Urinary bladder, posterior wall, biopsy, invasive carcinoma, metastatic (favoring breast origin).\n']	[' The specimen submitted consists of three tissue fragments measuring up to 0.2x0.2x0.2 cm. in size fixed in formalin.\n', '\n', ' Grossly, they are tan and elastic.\n', '\n', ' All for section. \n', '\n', ' Microscopically, it shows a few atypical cell with mild to moderate nuclear pleomorphism arranged in linear or small clusters infiltrating in the subepithelial stroma. The immunohistochemica…
459	ER:['positive', None]	PR:None	Her-2:None	distant metastasis	['Liver, segment 4, 3D partial hepatectomy, carcinoma, metastatic (consistent with breast origin).\n']	[' The specimen submitted in a liver fragment, fixed in formalin.\n', ' The liver fragment measures 6.0 x 2.5 x 3.0 cm in size and 28.5 gm in weight. Grossly, the liver is tan and elastic. On cut, there are three yellow-white tumord, measuring up to 0.7 x 0.5 cm in dimension within the liver parenchyma. The tumors measure 0.4 cm in distance from the nearest parenchymal margin, and 0.1 to the hepa…
460	ER:['negative', 0]	PR:['negative', 0]	Her-2:0	distant metastasis	['Brain, right frontal cerebrum, craniotomy and tumor removal, metastatic carcinoma of breast origin.\n', '\n', ' \n']	[' The specimen submitted consists of more than ten tissue fragments measuring up to 3.5x2.2x1 cm. in size fixed in formalin.\n', '\n', ' Grossly, they are tan and elastic.\n', '\n', ' Representative section ar taken and labeled as A1 and A2.\n', '\n', ' Microscopically, sections shows islands of oval to polygonal tumor cells with pleomorphic nuclei, prominent nucleoli and frequent mitoses. Tumor…
461	ER:None	PR:None	Her-2:None	distant metastasis	['1. Soft tissue, cul-de-sac, right, frozen sections (x2) and imprint cytology (x1), metastatic high-grade carcinoma (r/o breast origin). \n', '2. Soft tissue, cul-de-sac, right, frozen controls (x2) and biopsy, high-grade adenocarcinoma, in favor of serous adenocarcinoma (see description).\n', '\n']	[' The specimen submitted for frozen examination consists of two pieces of tissue fragments measuring up to 2.5x1.5x1.0 cm in fresh state. \n', ' Grossly, they are tan and elastic.\n', '\n', ' Sections are taken and labeled as: Jar 0.\n', ' FsA1-2: right cul-de-sac mass, frozen sections\n', ' A1-2: frozen control\n', ' B1-2: frozen residual\n', '\n', ' Microscopically, the initial frozen sections…
462	ER:None	PR:None	Her-2:None	distant metastasis	['Bone, spine, T5 level, laminectomy with tumor removal, carcinoma, metastatic (in favor of breast origin).\n']	[' The specimen submitted consists of two tissue fragments measuring up to 0.7X0.3X0.3 cm. in size fixed in formalin.\n', '\n', ' Grossly, they are tan and elastic.\n', '\n', ' All for section. Jar 0\n', '\n', ' Microscopically, it shows a picture of metastatic carcinoma composed of hyperchromatic tumor cells revealing moderate pleomorphism, eccentric nuclei, amphophilic cytoplasm, inconspicuous …
463	ER:None	PR:None	Her-2:2	distant metastasis	['Soft tissue, paraspinal, T10-L3 level, CT-guided biopsy, carcinoma, metastatic (in favor of breast origin).\n']	[' The specimen submitted consists of three tissue fragments measuring up to 1.0x0.1x0.1 cm. in size fixed in formalin.\n', '\n', ' Grossly, they are tan and elastic.\n', '\n', ' All for section. Jar 0\n', '\n', ' Microscopically, it shows diffuse infiltration by discohesive tumor cells composed of vecisular enlarged nuclei, focal prominent nucleoli, and eccentric amphophilic cytoplasm arranged i…
464	ER:['positive', 95]	PR:['positive', 5]	Her-2:0	distant metastasis	['1. Lymph node, supracalvicular, left, echo-guided biopsy, carcinoma, metastatic (faoviring breast origin).\n', '2. Immunohistochemical study: GATA3(positive), CK7(positive, patchy), E-cadherin(positive, strong membranous staining), CK20(negative), GCDFP-15(positive, cytoplasmic staining in 2% tumor cells), TTF-1(negative), ER(positive, strong nuclear staining in 95% tumor cells), PR(positive, m…	[' The specimen submitted consists of three tissue fragments measuring up to 1.5x0.1x0.1 cm. in size fixed in formalin.\n', '\n', ' Grossly, they are tan and elastic.\n', '\n', ' All for section. Jar 0\n', '\n', ' Microscopically, it shows a picture of metastatic carcinoma involving soft tissue. It composed of tumor cells with hyperchromatic and moderate to marked pleomorphic nuclei and frequent …
465	ER:None	PR:None	Her-2:0	distant metastasis	['Spine, T12 and L1, tumor excision, carcinoma, metastatic (in favor of breast origin).\n']	[' The specimen submitted consists of more than ten tissue fragments measuring up to 12.0x3.0x2.5 cm. in size fixed in formalin.\n', '\n', ' Grossly, they are tan and elastic.\n', '\n', ' Representative section is taken. Jar 1.\n', ' A1-4: T12, L1 tumor (A4 decalcification)\n', '\n', ' Microscopically, it shows diffuse infiltration by discohesive tumor cells composed of vecisular enlarged nuclei,…
466	ER:['negative', 0]	PR:['negative', 0]	Her-2:3	distant metastasis	['Lymph node, supraclavicular, right, echo-guided core needle biopsy, carcinoma, metastatic (compatible with breast origin).\n', '\n']	[' The specimen submitted consists of three tissue fragments measuring up to 0.7X0.1X0.1 cm. in size fixed in formalin.\n', '\n', ' Grossly, they are tan and elastic.\n', '\n', ' All for section. Jar 0\n', '\n', ' Microscopically, it shows metastatic carcinoma of lymph node. It composed of tumor cells with hyperchromatic and moderate pleomorphic nuclei, and frequent mitotic activity arranged. The…
467	ER:['positive', 99]	PR:['positive', 20]	Her-2:1	distant metastasis	['1. Skin and soft tissue, breast area, right, status post simple mastectomy, wide excision, carcinoma, involved (compatible with recurrent grade 2/3 invasive ductal carcinoma of breast origin).\n', '2. Immunohistochemical study: ER(positive, 4/4, 99%), PR(positive, 1/4, 20%), Her2/neu(negative, score 1+) and Ki67 proliferation index(30%).\n']	[' The specimen submitted consists of part of skin and soft tissue measuring 1.5x1.0x1.0 cm in size, fixed in formalin.\n', ' Grossly, there is one white and tumor involving dermis and soft tissue, measuring 1.5x1.0x0.9 cm in size. The peripheral and base margin are grossly involved by tumor. \n', ' \n', ' Representative tissues are taken and labeled as A1-2. Jar 1.\n', ' Surgical margin inked gr…
468	ER:None	PR:None	Her-2:None	distant metastasis	['1.Skin, left chest wall, excision, Metastatic adenocarcinoma, tumor origin from breast should be first considered, see description.\n', '2.Skin, surgical margins & base, excision, Tumor invasion.\n', 'Immunohistochemistry:\n', 'CK7: positive for tumor cells, CK20: unremarkable scattered cytosol stain for tumor cells, GATA-3: diffuse positive for tumor cells with strong nuclear stain, GCDFP-15: …	[' The specimen submitted from 銝剖???葛? consists of two tissue fragments measuring up to 2.0x1.3x1.2 cm. in size, fixed in formalin.\n', '\n', ' Grossly, they are tan and elastic.\n', '\n', ' All for section. Jar 0\n', '\n', ' Microscopically, the sections show a picture of metastatic adenocarcinoma of the skin composed of tumor cells arranged in solid or "Indian file" like, loosely cohesive …
469	ER:None	PR:None	Her-2:None	distant metastasis	['1.Skin, left chest wall, excision, Metastatic adenocarcinoma, tumor origin from breast should be first considered, see description.\n', '2.Skin, surgical margins & base, excision, Tumor invasion.\n', 'Immunohistochemistry:\n', 'CK7: positive for tumor cells, CK20: unremarkable scattered cytosol stain for tumor cells, GATA-3: diffuse positive for tumor cells with strong nuclear stain, GCDFP-15: …	[' The specimen submitted from 銝剖???葛? consists of two tissue fragments measuring up to 2.0x1.3x1.2 cm. in size, fixed in formalin.\n', '\n', ' Grossly, they are tan and elastic.\n', '\n', ' All for section. Jar 0\n', '\n', ' Microscopically, the sections show a picture of metastatic adenocarcinoma of the skin composed of tumor cells arranged in solid or "Indian file" like, loosely cohesive …
470	ER:['negative', 0]	PR:None	Her-2:3	distant metastasis	['Soft tissue, parasternal region, left, echo-guided core needle biopsy, carcinoma, metastatic (favoring breast origin, please see description). \n']	[' The specimen submitted consists of three tissue fragments measuring up to 1.8x0.1x0.1 cm in size fixed in formalin.\n', '\n', ' Grossly, they are tan and elastic.\n', '\n', ' All for section. Jar 0\n', ' \n', ' Microscopically, it shows a picture of metastatic carcinoma of lymph node. It composed of tumor cells with hyperchromatic and molderate pleomorphic nuclei arranged in trabecular or cord…
471	ER:['negative', 0]	PR:None	Her-2:3	distant metastasis	['Brain, frontal lobe, right, craniotomy and removal, metastatic carcinoma (favor breast origin).\n']	[' The specimen submitted consists of seven tissue fragments measuring up to 1.7x1.3x1.2 cm. in size fixed in formalin.\n', '\n', ' Grossly, they are tan and elastic.\n', '\n', ' All for section. Jar 0\n', ' A1-2\n', '\n', ' Microscopically, the section shows sheets or nests of neoplastic cells with clear or eosinophilic cytoplasm, marked pleomorphism and immunoreactivity of mammoglobulin and CK7…
472	ER:['negative', 0]	PR:['negative', 0]	Her-2:3	distant metastasis	['Skin, breast area, right, status of post partial mastectomy for breast cancer, wide excision, consistent with locally recurrent invasive ductal carcinoma of breast.\n']	[' The specimen fixed in formalin is submitted and labeled as right breast mass. \n', '\n', ' The specimen measures 4.5 x 3.2 x 2.0 cm in size, with overlying skin, measuring 4.5 x 3.2 cm in diameter. There is an indurative mass, measuring 3.0 x 2.8 cm in size and the overlying skin is also involved directly. All resection margins are free of tumor involvement. \n', '\n', ' All for section. Jar 0…
473	ER:['positive', 90]	PR:['negative', 0]	Her-2:1	distant metastasis	['Soft tissue, parasternal region, right, sono-guided core needle biopsy, carcinoma, metastatic (favoring breast origin, please see description).\n']	[' The specimen submitted consists of three tissue fragments measuring up to 2.2x0.1x0.1 cm. in size fixed in formalin.\n', '\n', ' Grossly, they are tan and elastic.\n', '\n', ' All for section. Jar 0\n', '\n', ' Microscopically, it shows a picture of metastatic carcinoma of soft tissue. It composed of tumor cells with hyperchromatic and pleomorphic nuclei arranged in trabecular or cord patterns…
474	ER:['negative', 0]	PR:['negative', 0]	Her-2:None	distant metastasis	['Lymph node, SLN, right, s/p breast cancer, Reactive lymphoid hyperplasia without malignancy (0/2). \n', '\n']	['\n', 'The specimen submitted consists of two lymph node derived from SLN measuring up to 1.7x1.7x1.0cm in size, in freash status for frozen section.\n', '\n', 'Grossly, there are soft in consistency and gray in color.\n', '\n', 'All for sections.\n', '\n', 'Microscopically, it shows a picture of reactive lymphoid hyperplasia without malignancy (0/2)\n']
475	ER:['positive', 90]	PR:['negative', 0]	Her-2:2	distant metastasis	['Lymph node, supraclavicular, right, echo-guided core needle biopsy, carcinoma, metastatic (favoring breast origin).\n']	[' The specimen submitted consists of four tissue fragments measuring up to 1.5x0.1x0.1 cm. in size fixed in formalin.\n', '\n', ' Grossly, they are tan and elastic.\n', '\n', ' All for section. Jar 0\n', '\n', ' Microscopically, it shows a picture of metastatic carcinoma of lymph node. It composed of tumor cells with hyperchromatic and moderate pleomorphic nuclei arranged in trabecular pattern. …
476	ER:['positive', 5]	PR:['positive', 85]	Her-2:1	distant metastasis	['Lymph node, sentinal, left, s/p breast cancer, Reactive lymphoid hyperplasia (0/1).\n']	[' The specimen submitted consists of one piece of lymph node tissue measuring 2x1.5x0.6cm in size, in freash status for frozen section.\n', '\n', ' Grossly, it is soft in consistency and gray in color.\n', '\n', ' All for section.\n', '\n', ' Microscopically, it shows a picture of reactive lymphoid hyperplasia (0/1) without tumor metastasis.\n']
477	ER:['negative', 0]	PR:['negative', 0]	Her-2:1	distant metastasis	['1. Soft tissue, chest wall, left, status post MRM for left breast cancer, echo-guided biopsy, carcinoma, involved (favoring breast origin, see description).\n', '2. Immunohistochemical study: ER(negative), PR(negative), Her2/neu(negative, score 1+), AR(positive, weak to moderate nuclear staining in 20% tumor cells).\n']	[' The specimen submitted consists of four tissue fragments measuring up to 1.5x0.1x0.1 cm. in size fixed in formalin.\n', '\n', ' Grossly, they are tan and soft.\n', '\n', ' All for section. Jar 0\n', '\n', ' Microscopically, it shows a picture of invasive carcinoma composed of tumor cells with moderate to marked pleomorphic nuclei, plenty eosinophilic cytoplasm, prominent nucleoli, and miotitic…
478	ER:['positive', 55]	PR:['positive', 80]	Her-2:None	distant metastasis	['Uterus, labeled as cervix, s/p Tamoxifen treatment for breast cancer, curettage, endometrial polyp.\n']	[' The specimen submitted consists of two tissue fragments measuring up to 3.8x0.4x0.2 cm. in size fixed in formalin.\n', '\n', ' Grossly, they are tan and elastic.\n', '\n', ' All for section. Jar 0\n', '\n', ' Microscopically, it shows a picture of endometrial polyp in the mid to late proliferative phase endometrum with focal stromal decidual change, patchy fibrosis and evident stromal hemorrha…
479	ER:['positive', 100]	PR:['positive', 100]	Her-2:1	distant metastasis	['Lymph node, sentinel, right ?, s/p breast cancer, Reactive lymphoid hyperplasia (0/2).\n', '\n', ' \n', '\n', '\n']	['The specimen submitted consists of one pieces of soft tissue measuring 3x1.5x1.5cm in size, in freash status for frozen section.\n', '\n', 'Grossly, it is soft in the consistency and gray in color. There are two lymph nodes up to 0.8x0.6x0.6cm noted.\n', '\n', 'All for section.\n', '\n', 'Microscopically, it shows a picture of reactive lymphoid hyperplasia without malignancy (0/2).\n', '\n', '\…
480	ER:['positive', 98]	PR:['positive', 20]	Her-2:2	distant metastasis	['Soft tissue, labeled as supracalvicular lymph node, right, echo-guided core needle biopsy, carcinoma, metastatic (favoring breast origin).\n']	[' The specimen submitted consists of three tissue fragments measuring up to 1.0x0.1x0.1 cm. in size fixed in formalin.\n', '\n', ' Grossly, they are tan and elastic.\n', '\n', ' All for section. Jar 0\n', '\n', ' Microscopically, it shows invasive carcinoma involving the fibroadipose tissue. It composed of tumor cells with hyperchromatic and moderate pleomorphic nuclei arranged in trabecular pat…
481	ER:None	PR:None	Her-2:None	distant metastasis	['1. Tissue, right breast, removal, foreign body.\n', '2. Tissue, left breast, removal, foreign body.\n']	[' The specimen fixed in formalin is submitted in two separated bags, labeled as 1: right breast implants and 2: left breast implants, respectively.\n', '\n', ' The specimen 1 measures 20 x 20 x 5.0 cm in size. It is a bag of breast implant; no attached tissue is seen.\n', ' The specimen 2 measures 20 x 20 x 5.0 cm in size. It is also a bag of breast implant; no attached tissue is seen.\n', '\n',…
482	ER:['negative', 0]	PR:['negative', 0]	Her-2:3	distant metastasis	['1. Lymph node, supraclavicular, right, echo-guided core needle biopsy, carcinoma, metastatic (favoring breast origin). \n', '2. Immunohistochemical study: CK7(positive), GATA3(positive), mammoglobin(positive), CK5/14(positive, focal weak cytoplasmic staining), ER(negative), PR(negative), Her2/neu(positive, score 3+, 60%), and TTF-1(negative).\n']	[' The specimen submitted consists of two tissue fragments measuring up to 1.0X0.1X0.1 cm. in size fixed in formalin.\n', '\n', ' Grossly, they are tan and elastic.\n', '\n', ' All for section. Jar 0\n', '\n', ' Microscopically, it shows a picture of metastatic carcinoma of lymph node. It composed of tumor cells with hyperchromatic and moderate pleomorphic nuclei and focal tumor necrosis. The tum…
483	ER:['positive', 20]	PR:['positive', 99]	Her-2:None	distant metastasis	['Lymph node, sentinel, s/p breast cancer, Reactive lymphoid hyperplasia (0/1).\n', '\n']	['\n', 'The specimen submitted consists of one piece of lymph node measuring 1x1.3x1cm in size, in freash status for frozen section.\n', '\n', '\n', 'Grossly, it is soft in the consistency and gray in color.\n', '\n', 'All for section.\n', '\n', 'Microscopically, it shows a picture of reactive lymphoid hyperplasia (0/1).\n', '\n', '\n', '\n', '\n', '????200909500 銵典:CM-Y000-214271 ?勗??怠葦:?單撱?0…
484	ER:['positive', 98]	PR:['negative', 0]	Her-2:3	distant metastasis	['Soft tissue, labeled as SCV lymph node, echo-guided biopsy, carcinoma, metastatic (favoring breast origin). \n']	[' The specimen submitted consists of three tissue fragments measuring up to 1.5x0.1x0.1 cm. in size fixed in formalin.\n', '\n', ' Grossly, they are tan and elastic.\n', '\n', ' All for section. Jar 0\n', '\n', ' Microscopically, it shows a picture of invasive carcinoma involving the soft tissue. It composed of tumor cells with hyperchromatic and pleomorphic nuclei arranged in trabecular or cord…
485	ER:['negative', 0]	PR:['negative', 0]	Her-2:3	distant metastasis	['Lymph node, sentinel, s/p breast cancer, Reactive lymphoid hyperplasia (0/1). \n', '\n', '\n']	['The specimen submitted consists of one piece of lymph node measuring 0.5xo.3x0.1cm in size, in freash status for frozen section.\n', '\n', 'Grossly, it is soft in consistency and gray in color.\n', '\n', 'All for section.\n', '\n', 'Microscopically, it shows a picture of reactive lymphoid hyperplasia (0/1) without malignancy.\n']
486	ER:None	PR:None	Her-2:None	distant metastasis	['Lymph node, mesentery, s/p breast cancer, Reactive lymphoid hyperplasia. \n', '\n', 'Addendum: The immunohistochemical stain shows CK(-), CD3(++) and CD20(++) which favors reactive lymphoid hyperplasia. \n']	[' The specimen submitted consists of two tissue fragments measuring up to 1.1x0.1x0.1 cm. in size fixed in formalin.\n', '\n', ' Grossly, they are tan and elastic.\n', '\n', ' All for section. Jar 0\n', '\n', ' Microscopically, it shows a picture of reactive lymphoid hyperplasia. The immunohistochemical stain shows CK(-), CD3(++) and CD20(++) which favors reactive lymphoid hyperplasia. \n', '\n'…
487	ER:['positive', 15]	PR:['negative', 0]	Her-2:0	distant metastasis	['Bone, femur, right, curettage, carcinoma, metastasis (consistent with breast origin).\n']	[' The specimen submitted consists of a tissue fragment measuring 3.5x2.5x1.3 cm. in size fixed in formalin.\n', '\n', ' Grossly, it is tan and elastic.\n', '\n', ' All for section. Jar 0 A1-2\n', '\n', ' Microscopically, the section shows neoplastic cells with epithelioid morphology, eosinophilic cytoplasm and nuclear pleomorphism, arranged in trabecular, nest or tubular configurations. Patchy t…
488	ER:['positive', None]	PR:None	Her-2:None	distant metastasis	['1. Stomach, high body, panendoscopic biopsy, consistent with metastatic invasive lobular carcinoma of breast origin\n', '2. Stomach, lower body, endoscopic polypectomy, consistent with metastatic invasive lobular carcinoma of breast origin\n', '\n']	[' The specimen is the H&E stained and unstained paraffin sections labeled as YSP2015-005584 from 瘞豢派??銝剖?.\n', '\n', ' Microscopically, both section show metastatic adenocarcinoma composed of monotonous tumor cells with high N/C ratio and scanty cytoplasm arranged in nests or indian-file pattern in lamina propria. Abundant signet ring cells are also noted. Immunohistochemical study shows ER(+),…
